# Supplementary material for: PSMD1 inhibition suppresses tumor progression and enhances antitumor immunity by modulating the RTKN/β-catenin/PD-L1 axis in hepatocellular carcinoma
Source: Cell Death Dis. 2026 Jan 14;17(1):36. doi: 10.1038/s41419-025-08241-4 (PMC12804919; doi:10.1038/s41419-025-08241-4)
Supplement: Supplementary file 9 — Table S1 [file 41419_2025_8241_MOESM9_ESM.xlsx]

## Sheet: Sheet1
Protein FDR Confidence: Combined	Master	Accession	Description	Gene	Exp. q-value: Combined	Sum PEP Score	Coverage [%]	# Peptides	# PSMs	# Unique Peptides	# AAs	MW [kDa]	calc. pI	Score Sequest HT: Sequest HT	# Peptides (by Search Engine): Sequest HT	# Razor Peptides	Abundances (Normalized): F4: Sample	# Protein Groups
High	Master Protein	P00352	Aldehyde dehydrogenase 1A1 OS=Homo sapiens OX=9606 GN=ALDH1A1 PE=1 SV=2	ALDH1A1	0	113.23	47	19	27	18	501	54.8	6.73	62.7	19	1	1.20295e+08	1
High	Master Protein	Q99460	26S proteasome non-ATPase regulatory subunit 1 OS=Homo sapiens OX=9606 GN=PSMD1 PE=1 SV=2	PSMD1	0	121.598	2	2	2	2	953	105.8	5.39	65.72	23	0	1.64006e+08	1
High	Master Protein	P42694	Probable helicase with zinc finger domain OS=Homo sapiens OX=9606 GN=HELZ PE=1 SV=2	HELZ	0	43.56	9	17	17	17	1942	218.8	7.42	23.67	17	0	2.09246e+07	1
High	Master Protein	Q15652	Probable JmjC domain-containing histone demethylation protein 2C OS=Homo sapiens OX=9606 GN=JMJD1C PE=1 SV=2	JMJD1C	0	57.273	7	16	17	16	2540	284.3	7.87	23.26	16	0	3.64084e+07	1
High	Master Protein	P02647	Apolipoprotein A-I OS=Homo sapiens OX=9606 GN=APOA1 PE=1 SV=1	APOA1	0	48.247	53	14	15	14	267	30.8	5.76	33.72	14	0	3.90116e+07	1
High	Master Protein	Q01995	Transgelin OS=Homo sapiens OX=9606 GN=TAGLN PE=1 SV=4	TAGLN	0	35.34	41	7	11	7	201	22.6	8.84	22.69	7	0	2.07653e+07	1
High	Master Protein	Q7Z6E9	E3 ubiquitin-protein ligase RBBP6 OS=Homo sapiens OX=9606 GN=RBBP6 PE=1 SV=1	RBBP6	0	25.073	5	10	11	10	1792	201.4	9.64	8.81	10	0	1.7871e+07	1
High	Master Protein	Q9C0H9	SRC kinase signaling inhibitor 1 OS=Homo sapiens OX=9606 GN=SRCIN1 PE=1 SV=4	SRCIN1	0	37.08	12	11	11	11	1183	127	9.38	18.56	11	0	9.17168e+06	1
High	Master Protein	P06312	Immunoglobulin kappa variable 4-1 OS=Homo sapiens OX=9606 GN=IGKV4-1 PE=1 SV=1	IGKV4-1	0	4.953	13	2	11	2	121	13.4	5.25	26.74	2	0	6.67444e+08	1
High	Master Protein	O95793	Double-stranded RNA-binding protein Staufen homolog 1 OS=Homo sapiens OX=9606 GN=STAU1 PE=1 SV=2	STAU1	0	36.887	22	10	10	9	577	63.1	9.44	15.87	10	1	1.84836e+07	1
High	Master Protein	Q99569	Plakophilin-4 OS=Homo sapiens OX=9606 GN=PKP4 PE=1 SV=2	PKP4	0	35.324	10	10	10	10	1192	131.8	8.94	14.46	10	0	1.99082e+07	1
High	Master Protein	P02452	Collagen alpha-1(I) chain OS=Homo sapiens OX=9606 GN=COL1A1 PE=1 SV=6	COL1A1	0	27.382	7	9	10	9	1464	138.8	5.8	21.83	9	0	4.40616e+07	1
High	Master Protein	P08603	Complement factor H OS=Homo sapiens OX=9606 GN=CFH PE=1 SV=4	CFH	0	26.171	7	9	9	9	1231	139	6.61	10.68	9	0	9.69406e+06	1
High	Master Protein	P32455	Guanylate-binding protein 1 OS=Homo sapiens OX=9606 GN=GBP1 PE=1 SV=2	GBP1	0	18.501	10	6	8	4	592	67.9	6.32	7.4	6	3	8.12457e+06	1
High	Master Protein	Q10570	Cleavage and polyadenylation specificity factor subunit 1 OS=Homo sapiens OX=9606 GN=CPSF1 PE=1 SV=2	CPSF1	0	24.721	6	8	8	8	1443	160.8	6.4	11.44	8	0	8.72121e+06	1
High	Master Protein	Q9HAH7	Probable fibrosin-1 OS=Homo sapiens OX=9606 GN=FBRS PE=1 SV=3	FBRS	0	32.064	21	7	7	7	460	48.4	9.95	13.94	7	0	5.95476e+06	1
High	Master Protein	Q9H4M7	Pleckstrin homology domain-containing family A member 4 OS=Homo sapiens OX=9606 GN=PLEKHA4 PE=1 SV=2	PLEKHA4	0	46.28	13	7	7	7	779	85.3	10.56	18.13	7	0	7.41177e+06	1
High	Master Protein	P00738	Haptoglobin OS=Homo sapiens OX=9606 GN=HP PE=1 SV=1	HP	0	25.976	18	6	7	6	406	45.2	6.58	10.62	6	0	8.90667e+06	1
High	Master Protein	P01009	Alpha-1-antitrypsin OS=Homo sapiens OX=9606 GN=SERPINA1 PE=1 SV=3	SERPINA1	0	23.841	17	7	7	7	418	46.7	5.59	11	7	0	20447746	1
High	Master Protein	P55771	Paired box protein Pax-9 OS=Homo sapiens OX=9606 GN=PAX9 PE=1 SV=3	PAX9	0	25.383	24	7	7	7	341	36.3	9.32	17.4	7	0	2.52503e+07	1
High	Master Protein	P32456	Guanylate-binding protein 2 OS=Homo sapiens OX=9606 GN=GBP2 PE=1 SV=3	GBP2	0	12.968	10	6	7	4	591	67.2	5.71	7.29	6	0	4.34095e+06	1
High	Master Protein	P0CG12	Decreased expression in renal and prostate cancer protein OS=Homo sapiens OX=9606 GN=DERPC PE=1 SV=1	DERPC	0	28.593	17	6	7	6	524	51.4	12.41	13.94	6	0	2.46106e+07	1
High	Master Protein	Q9NXV6	CDKN2A-interacting protein OS=Homo sapiens OX=9606 GN=CDKN2AIP PE=1 SV=3	CDKN2AIP	0	24.895	12	6	6	6	580	61.1	9.01	16.35	6	0	6.5015e+06	1
High	Master Protein	P01876	Immunoglobulin heavy constant alpha 1 OS=Homo sapiens OX=9606 GN=IGHA1 PE=1 SV=3	IGHA1	0	10.815	11	5	6	5	398	42.8	5.64	12.34	5	0	2.59064e+07	1
High	Master Protein	P20930	Filaggrin OS=Homo sapiens OX=9606 GN=FLG PE=1 SV=3	FLG	0	20.224	2	5	6	5	4061	434.9	9.25	12.45	5	0	4.97216e+06	1
High	Master Protein	P48681	Nestin OS=Homo sapiens OX=9606 GN=NES PE=1 SV=2	NES	0	15.771	4	6	6	6	1621	177.3	4.36	9.43	6	0	6.23314e+06	1
High	Master Protein	Q9H7E2	Tudor domain-containing protein 3 OS=Homo sapiens OX=9606 GN=TDRD3 PE=1 SV=1	TDRD3	0	15.076	9	6	6	6	651	73.1	9.23	7.2	6	0	6.72662e+06	1
High	Master Protein	Q9NUD5	Zinc finger CCHC domain-containing protein 3 OS=Homo sapiens OX=9606 GN=ZCCHC3 PE=1 SV=2	ZCCHC3	0	20.939	16	6	6	6	403	43.5	8.53	12.73	6	0	2.54388e+07	1
High	Master Protein	P09936	Ubiquitin carboxyl-terminal hydrolase isozyme L1 OS=Homo sapiens OX=9606 GN=UCHL1 PE=1 SV=2	UCHL1	0	30.95	30	5	6	5	223	24.8	5.48	14.89	5	0	1.37636e+07	1
High	Master Protein	Q14764	Major vault protein OS=Homo sapiens OX=9606 GN=MVP PE=1 SV=4	MVP	0	14.013	7	6	6	6	893	99.3	5.48	6.21	6	0	8.0712e+06	1
High	Master Protein	Q9NRA8	Eukaryotic translation initiation factor 4E transporter OS=Homo sapiens OX=9606 GN=EIF4ENIF1 PE=1 SV=2	EIF4ENIF1	0	18.152	5	4	5	4	985	108.1	8.32	6.34	4	0	6.208e+06	1
High	None	P01877	Immunoglobulin heavy constant alpha 2 OS=Homo sapiens OX=9606 GN=IGHA2 PE=1 SV=5	IGHA2	0	7.349	8	4	5	4	391	42.3	5.63	9.75	4	0	2.51131e+07	1
High	Master Protein	O15234	Protein CASC3 OS=Homo sapiens OX=9606 GN=CASC3 PE=1 SV=2	CASC3	0	24.409	9	5	5	5	703	76.2	6.48	14.91	5	0	6.74977e+06	1
High	Master Protein	Q08188	Protein-glutamine gamma-glutamyltransferase E OS=Homo sapiens OX=9606 GN=TGM3 PE=1 SV=4	TGM3	0	15.326	7	5	5	5	693	76.6	5.86	11.32	5	0	6.14273e+06	1
High	Master Protein	Q5TC82	Roquin-1 OS=Homo sapiens OX=9606 GN=RC3H1 PE=1 SV=1	RC3H1	0	20.089	6	5	5	5	1133	125.7	7.27	5.62	5	0	7.02308e+07	1
High	Master Protein	P29508	Serpin B3 OS=Homo sapiens OX=9606 GN=SERPINB3 PE=1 SV=2	SERPINB3	0	12.581	14	5	5	5	390	44.5	6.81	9.21	5	0	3.18937e+06	1
High	Master Protein	Q9UPN6	SR-related and CTD-associated factor 8 OS=Homo sapiens OX=9606 GN=SCAF8 PE=1 SV=1	SCAF8	0	11.358	4	5	5	4	1271	140.4	8.29	8.7	5	1	4.58904e+06	1
High	Master Protein	Q13188	Serine/threonine-protein kinase 3 OS=Homo sapiens OX=9606 GN=STK3 PE=1 SV=2	STK3	0	14.692	9	4	4	4	491	56.3	5.24	7	4	0	3.53645e+06	1
High	None	P0DOX2	Immunoglobulin alpha-2 heavy chain OS=Homo sapiens OX=9606 PE=1 SV=2		0	5.651	5	3	4	3	455	48.9	6.67	7.39	3	0	1.67871e+07	1
High	None	P15863	Paired box protein Pax-1 OS=Homo sapiens OX=9606 GN=PAX1 PE=1 SV=4	PAX1	0	16.791	10	4	4	4	534	55.5	9.86	10.31	4	0	7027003	1
High	Master Protein	Q6PJG2	Mitotic deacetylase-associated SANT domain protein OS=Homo sapiens OX=9606 GN=MIDEAS PE=1 SV=2	MIDEAS	0	7.699	4	4	4	4	1045	114.9	9.19	4.66	4	0	3.20553e+06	1
High	Master Protein	Q9Y3X0	Coiled-coil domain-containing protein 9 OS=Homo sapiens OX=9606 GN=CCDC9 PE=1 SV=1	CCDC9	0	11.209	8	4	4	4	531	59.7	5.4	7.82	4	0	3.59933e+06	1
High	Master Protein	Q6P5R6	Ribosomal protein eL22-like OS=Homo sapiens OX=9606 GN=RPL22L1 PE=1 SV=2	RPL22L1	0	15.509	25	3	4	3	122	14.6	9.38	8.45	3	0	1.72639e+07	1
High	None	P00739	Haptoglobin-related protein OS=Homo sapiens OX=9606 GN=HPR PE=2 SV=2	HPR	0	4.462	7	3	4	3	348	39	7.09	1.84	3	0	7.65388e+06	1
High	Master Protein	Q6ZRY4	RNA-binding protein with multiple splicing 2 OS=Homo sapiens OX=9606 GN=RBPMS2 PE=1 SV=1	RBPMS2	0	22.894	22	3	4	3	209	22.5	8.6	9.66	3	0	1.50651e+07	1
High	Master Protein	P35520	Cystathionine beta-synthase OS=Homo sapiens OX=9606 GN=CBS PE=1 SV=2	CBS	0	11.066	9	4	4	4	551	60.5	6.65	3.95	4	0	2205851	1
High	Master Protein	O00712	Nuclear factor 1 B-type OS=Homo sapiens OX=9606 GN=NFIB PE=1 SV=2	NFIB	0	14.828	13	4	4	4	420	47.4	8.87	5.37	4	0	5.12837e+06	1
High	Master Protein	Q9P2Y4	Zinc finger protein 219 OS=Homo sapiens OX=9606 GN=ZNF219 PE=1 SV=2	ZNF219	0	19.153	9	4	4	4	722	76.8	9.39	6.37	4	0	1.82483e+06	1
High	Master Protein	P08648	Integrin alpha-5 OS=Homo sapiens OX=9606 GN=ITGA5 PE=1 SV=2	ITGA5	0	9.58	4	4	4	4	1049	114.5	5.77	1.91	4	0	2.69067e+06	1
High	Master Protein	Q13043	Serine/threonine-protein kinase 4 OS=Homo sapiens OX=9606 GN=STK4 PE=1 SV=2	STK4	0	9.103	9	4	4	4	487	55.6	5.07	2.34	4	0	2.07925e+06	1
High	Master Protein	P54259	Atrophin-1 OS=Homo sapiens OX=9606 GN=ATN1 PE=1 SV=3	ATN1	0	16.154	4	3	4	3	1190	125.3	8.98	8.83	3	0	1.90164e+06	1
High	Master Protein	Q96P63	Serpin B12 OS=Homo sapiens OX=9606 GN=SERPINB12 PE=1 SV=1	SERPINB12	0	13.876	9	4	4	4	405	46.2	5.53	7.44	4	0	1.26943e+06	1
High	Master Protein	Q8IUX4	DNA dC->dU-editing enzyme APOBEC-3F OS=Homo sapiens OX=9606 GN=APOBEC3F PE=1 SV=3	APOBEC3F	0	9.063	11	4	4	3	373	45	7.23	7.51	4	1	4.13329e+06	1
High	Master Protein	Q9UK22	F-box only protein 2 OS=Homo sapiens OX=9606 GN=FBXO2 PE=1 SV=2	FBXO2	0	7.656	13	3	3	3	296	33.3	4.37	6.47	3	0	3.12276e+06	1
High	Master Protein	P28799	Progranulin OS=Homo sapiens OX=9606 GN=GRN PE=1 SV=2	GRN	0	8.137	4	3	3	3	593	63.5	6.83	4.38	3	0	1.35031e+07	1
High	Master Protein	Q9H4B6	Protein salvador homolog 1 OS=Homo sapiens OX=9606 GN=SAV1 PE=1 SV=2	SAV1	0	10.115	7	3	3	3	383	44.6	9.09	4.23	3	0	2972117	1
High	Master Protein	P47929	Galectin-7 OS=Homo sapiens OX=9606 GN=LGALS7 PE=1 SV=2	LGALS7	0	10.855	27	3	3	3	136	15.1	7.62	7.56	3	0	2.98674e+06	1
High	Master Protein	Q9BST9	Rhotekin OS=Homo sapiens OX=9606 GN=RTKN PE=1 SV=2	RTKN	0	4.953	4	3	3	3	563	62.6	7.44	4.29	3	0	5.15485e+06	1
High	Master Protein	O95639	Cleavage and polyadenylation specificity factor subunit 4 OS=Homo sapiens OX=9606 GN=CPSF4 PE=1 SV=1	CPSF4	0	11.991	12	3	3	3	269	30.2	8.31	6.54	3	0	2.34406e+06	1
High	Master Protein	Q13287	N-myc-interactor OS=Homo sapiens OX=9606 GN=NMI PE=1 SV=2	NMI	0	8.274	9	3	3	3	307	35	5.34	2.12	3	0	1.9182e+06	1
High	Master Protein	Q86TB9	Protein PAT1 homolog 1 OS=Homo sapiens OX=9606 GN=PATL1 PE=1 SV=2	PATL1	0	6.954	4	3	3	3	770	86.8	6.67	3.92	3	0	2.95678e+06	1
High	Master Protein	Q15417	Calponin-3 OS=Homo sapiens OX=9606 GN=CNN3 PE=1 SV=1	CNN3	0	7.062	10	3	3	2	329	36.4	6.05	4.79	3	1	4.35957e+06	1
High	Master Protein	P08123	Collagen alpha-2(I) chain OS=Homo sapiens OX=9606 GN=COL1A2 PE=1 SV=7	COL1A2	0	6.772	2	3	3	3	1366	129.2	8.95	6.68	3	0	26001007	1
High	Master Protein	Q6P2H3	Centrosomal protein of 85 kDa OS=Homo sapiens OX=9606 GN=CEP85 PE=1 SV=1	CEP85	0	9.49	5	3	3	3	762	85.6	6	7.31	3	0	2.18023e+06	1
High	None	P48594	Serpin B4 OS=Homo sapiens OX=9606 GN=SERPINB4 PE=1 SV=2	SERPINB4	0	9.213	8	3	3	3	390	44.8	6.21	7.17	3	0	1.9675e+06	1
High	Master Protein	Q8NDV7	Trinucleotide repeat-containing gene 6A protein OS=Homo sapiens OX=9606 GN=TNRC6A PE=1 SV=2	TNRC6A	0	11.145	2	3	3	3	1962	210.2	7.01	5.75	3	0	2.46941e+06	1
High	Master Protein	P01834	Immunoglobulin kappa constant OS=Homo sapiens OX=9606 GN=IGKC PE=1 SV=2	IGKC	0	14.334	49	3	3	3	107	11.8	6.52	8.23	3	0	2.57911e+06	1
High	Master Protein	P61962	DDB1- and CUL4-associated factor 7 OS=Homo sapiens OX=9606 GN=DCAF7 PE=1 SV=1	DCAF7	0	6.373	8	3	3	3	342	38.9	5.52	2.3	3	0	4.02188e+06	1
High	Master Protein	P78357	Contactin-associated protein 1 OS=Homo sapiens OX=9606 GN=CNTNAP1 PE=1 SV=1	CNTNAP1	0	6.036	2	3	3	3	1384	156.2	7.05	2.06	3	0	1.02379e+06	1
High	Master Protein	Q9P2R6	Arginine-glutamic acid dipeptide repeats protein OS=Homo sapiens OX=9606 GN=RERE PE=1 SV=2	RERE	0	6.634	2	3	3	3	1566	172.3	7.69	2.74	3	0	3.6927e+06	1
High	Master Protein	Q5VUA4	Zinc finger protein 318 OS=Homo sapiens OX=9606 GN=ZNF318 PE=1 SV=2	ZNF318	0	5.233	1	3	3	3	2279	251	7.2	1.85	3	0	781024	1
High	Master Protein	Q8IV48	3'-5' exoribonuclease 1 OS=Homo sapiens OX=9606 GN=ERI1 PE=1 SV=3	ERI1	0	12.075	9	3	3	3	349	40	6.7	5.45	3	0	2.28181e+06	1
High	Master Protein	Q9NYJ8	TGF-beta-activated kinase 1 and MAP3K7-binding protein 2 OS=Homo sapiens OX=9606 GN=TAB2 PE=1 SV=1	TAB2	0	5.587	3	2	2	2	693	76.4	8.54	1.98	2	0	2.23081e+06	1
High	Master Protein Candidate	Q96HA1	Nuclear envelope pore membrane protein POM 121 OS=Homo sapiens OX=9606 GN=POM121 PE=1 SV=2	POM121	0	10.35	2	2	2	2	1249	127.6	10.56	5.83	2	0	2.97631e+06	1
High	Master Protein	Q9P270	SLAIN motif-containing protein 2 OS=Homo sapiens OX=9606 GN=SLAIN2 PE=1 SV=2	SLAIN2	0	5.686	3	2	2	2	581	62.5	9.45	5.03	2	0	3.61672e+06	1
High	Master Protein	Q8TF72	Protein Shroom3 OS=Homo sapiens OX=9606 GN=SHROOM3 PE=1 SV=2	SHROOM3	0	6.034	1	2	2	2	1996	216.7	7.8	0	2	0	576852	1
High	Master Protein	P05089	Arginase-1 OS=Homo sapiens OX=9606 GN=ARG1 PE=1 SV=2	ARG1	0	4.736	7	2	2	2	322	34.7	7.21	2.37	2	0	2795180	1
High	Master Protein Candidate	Q14012	Calcium/calmodulin-dependent protein kinase type 1 OS=Homo sapiens OX=9606 GN=CAMK1 PE=1 SV=1	CAMK1	0	3.597	5	2	2	2	370	41.3	5.29	0	2	0	458080	1
High	Master Protein	A8CG34	Nuclear envelope pore membrane protein POM 121C OS=Homo sapiens OX=9606 GN=POM121C PE=1 SV=3	POM121C	0	10.35	2	2	2	2	1229	125	10.37	5.83	2	0	2.97631e+06	1
High	Master Protein	Q6PIY7	Poly(A) RNA polymerase GLD2 OS=Homo sapiens OX=9606 GN=TENT2 PE=1 SV=1	TENT2	0	4.389	4	2	2	2	484	56	9.38	4.72	2	0	787885	1
High	Master Protein	Q53ET0	CREB-regulated transcription coactivator 2 OS=Homo sapiens OX=9606 GN=CRTC2 PE=1 SV=2	CRTC2	0	16.994	6	2	2	2	693	73.3	7.11	6.87	2	0	1.42533e+06	1
High	None	Q96AK3	DNA dC->dU-editing enzyme APOBEC-3D OS=Homo sapiens OX=9606 GN=APOBEC3D PE=1 SV=1	APOBEC3D	0	4.643	6	2	2	2	386	46.6	8.4	3.33	2	0	1.95201e+06	1
High	Master Protein	Q86Y82	Syntaxin-12 OS=Homo sapiens OX=9606 GN=STX12 PE=1 SV=1	STX12	0	4.382	7	2	2	2	276	31.6	5.59	2.1	2	0	993706	1
High	Master Protein	P02790	Hemopexin OS=Homo sapiens OX=9606 GN=HPX PE=1 SV=2	HPX	0	4.889	5	2	2	2	462	51.6	7.02	1.67	2	0	4.23677e+06	1
High	Master Protein	Q9H147	Deoxynucleotidyltransferase terminal-interacting protein 1 OS=Homo sapiens OX=9606 GN=DNTTIP1 PE=1 SV=2	DNTTIP1	0	7.816	6	2	2	2	329	37	8.97	4.33	2	0	1.30625e+06	1
High	Master Protein	O94903	Pyridoxal phosphate homeostasis protein OS=Homo sapiens OX=9606 GN=PLPBP PE=1 SV=1	PLPBP	0	4.085	9	2	2	2	275	30.3	7.5	0	2	0		1
High	Master Protein	Q8WZA9	Immunity-related GTPase family Q protein OS=Homo sapiens OX=9606 GN=IRGQ PE=1 SV=1	IRGQ	0.001	2.889	4	2	2	2	623	62.7	4.88	1.72	2	0	1.33504e+06	1
High	Master Protein	Q8IU85	Calcium/calmodulin-dependent protein kinase type 1D OS=Homo sapiens OX=9606 GN=CAMK1D PE=1 SV=1	CAMK1D	0	3.597	4	2	2	2	385	42.9	7.21	0	2	0	458080	1
High	Master Protein	Q9Y3Z3	Deoxynucleoside triphosphate triphosphohydrolase SAMHD1 OS=Homo sapiens OX=9606 GN=SAMHD1 PE=1 SV=2	SAMHD1	0	7.464	4	2	2	2	626	72.2	7.14	4.74	2	0	1.66508e+06	1
High	Master Protein	Q96QA5	Gasdermin-A OS=Homo sapiens OX=9606 GN=GSDMA PE=1 SV=4	GSDMA	0.001	2.436	4	2	2	2	445	49.3	5.29	0	2	0	2.1318e+06	1
High	Master Protein	Q9ULD9	Zinc finger protein 608 OS=Homo sapiens OX=9606 GN=ZNF608 PE=1 SV=4	ZNF608	0	4.737	1	2	2	2	1512	162.1	8.79	3.86	2	0	2.62319e+06	1
High	Master Protein	O75376	Nuclear receptor corepressor 1 OS=Homo sapiens OX=9606 GN=NCOR1 PE=1 SV=2	NCOR1	0	7.561	1	2	2	2	2440	270	7.11	4.49	2	0		1
High	Master Protein	Q9NPH2	Inositol-3-phosphate synthase 1 OS=Homo sapiens OX=9606 GN=ISYNA1 PE=1 SV=1	ISYNA1	0	3.328	3	2	2	2	558	61	5.76	0	2	0	3.40344e+06	1
High	Master Protein	P01040	Cystatin-A OS=Homo sapiens OX=9606 GN=CSTA PE=1 SV=1	CSTA	0	5.352	19	2	2	2	98	11	5.5	4.38	2	0	3.20115e+06	1
High	Master Protein	O00622	CCN family member 1 OS=Homo sapiens OX=9606 GN=CCN1 PE=1 SV=1	CCN1	0	5.526	5	2	2	2	381	42	8.21	0	2	0	2.19873e+06	1
High	Master Protein	Q9BRP4	Proteasomal ATPase-associated factor 1 OS=Homo sapiens OX=9606 GN=PAAF1 PE=1 SV=2	PAAF1	0	4.907	5	2	2	2	392	42.2	6.32	2.43	2	0	952727	1
High	Master Protein	Q13084	Large ribosomal subunit protein bL28m OS=Homo sapiens OX=9606 GN=MRPL28 PE=1 SV=4	MRPL28	0	4.684	10	2	2	2	256	30.1	8.29	0	2	0	1.6173e+06	1
High	Master Protein	Q9ULA0	Aspartyl aminopeptidase OS=Homo sapiens OX=9606 GN=DNPEP PE=1 SV=2	DNPEP	0	5.485	5	2	2	2	485	53.4	7.58	2.62	2	0	1.55199e+06	1
High	Master Protein	O95429	BAG family molecular chaperone regulator 4 OS=Homo sapiens OX=9606 GN=BAG4 PE=1 SV=1	BAG4	0	7.57	5	2	2	2	457	49.6	5.12	2.37	2	0	5.6073e+06	1
High	Master Protein	Q9UPQ9	Trinucleotide repeat-containing gene 6B protein OS=Homo sapiens OX=9606 GN=TNRC6B PE=1 SV=4	TNRC6B	0	6.801	1	2	2	2	1833	193.9	6.76	4.67	2	0	898326	1
High	Master Protein	Q9NWV8	BRISC and BRCA1-A complex member 1 OS=Homo sapiens OX=9606 GN=BABAM1 PE=1 SV=1	BABAM1	0	5.963	6	2	2	2	329	36.5	4.64	5.63	2	0	985241	1
High	Master Protein	Q9BYG5	Partitioning defective 6 homolog beta OS=Homo sapiens OX=9606 GN=PARD6B PE=1 SV=1	PARD6B	0	3.417	5	2	2	2	372	41.2	5.58	0	2	0	627580	1
High	Master Protein	Q14687	Genetic suppressor element 1 OS=Homo sapiens OX=9606 GN=GSE1 PE=1 SV=3	GSE1	0	11.424	2	2	2	2	1217	136.1	7.74	4.92	2	0	1.44879e+06	1
High	Master Protein Candidate	Q13627	Dual specificity tyrosine-phosphorylation-regulated kinase 1A OS=Homo sapiens OX=9606 GN=DYRK1A PE=1 SV=2	DYRK1A	0	6.564	2	2	2	2	763	85.5	8.75	2.19	2	0	1.27316e+06	1
High	Master Protein	Q12959	Disks large homolog 1 OS=Homo sapiens OX=9606 GN=DLG1 PE=1 SV=2	DLG1	0	5.857	3	2	2	2	904	100.4	5.76	2.36	2	0	674353	1
High	Master Protein	Q9NZ08	Endoplasmic reticulum aminopeptidase 1 OS=Homo sapiens OX=9606 GN=ERAP1 PE=1 SV=3	ERAP1	0	6.116	2	2	2	2	941	107.2	6.46	4.77	2	0	1.63026e+06	1
High	Master Protein	Q9Y463	Dual specificity tyrosine-phosphorylation-regulated kinase 1B OS=Homo sapiens OX=9606 GN=DYRK1B PE=1 SV=1	DYRK1B	0	6.564	3	2	2	2	629	69.2	9.13	2.19	2	0	1.27316e+06	1
High	None	P0DOX7	Immunoglobulin kappa light chain OS=Homo sapiens OX=9606 PE=1 SV=1		0	8.505	16	2	2	2	214	23.4	7.17	4.71	2	0	772780	1
High	Master Protein	Q96IU2	Zinc finger BED domain-containing protein 3 OS=Homo sapiens OX=9606 GN=ZBED3 PE=1 SV=1	ZBED3	0	5.668	10	2	2	2	234	25.1	8.31	1.97	2	0	573850	1
High	Master Protein	Q99985	Semaphorin-3C OS=Homo sapiens OX=9606 GN=SEMA3C PE=2 SV=2	SEMA3C	0	4.336	3	2	2	2	751	85.2	8.69	3.86	2	0	643124	1
High	Master Protein	P33121	Long-chain-fatty-acid--CoA ligase 1 OS=Homo sapiens OX=9606 GN=ACSL1 PE=1 SV=1	ACSL1	0	5.289	3	2	2	2	698	77.9	7.15	3.93	2	0	2.42333e+06	1
High	Master Protein	P42224	Signal transducer and activator of transcription 1-alpha/beta OS=Homo sapiens OX=9606 GN=STAT1 PE=1 SV=2	STAT1	0	3.906	2	2	2	2	750	87.3	6.05	0	2	0	2.1346e+06	1
High	Master Protein	Q08554	Desmocollin-1 OS=Homo sapiens OX=9606 GN=DSC1 PE=1 SV=2	DSC1	0	7.218	3	2	2	2	894	99.9	5.43	5.11	2	0	2.08901e+06	1
High	Master Protein	Q7Z7K6	Centromere protein V OS=Homo sapiens OX=9606 GN=CENPV PE=1 SV=1	CENPV	0.001	2.925	8	2	2	2	275	29.9	9.73	1.94	2	0	1.75677e+06	1
High	None	Q9HBD1	Roquin-2 OS=Homo sapiens OX=9606 GN=RC3H2 PE=1 SV=2	RC3H2	0	7.393	2	2	2	2	1191	131.6	6.89	2.08	2	0	68185470	1
High	Master Protein	O15014	Zinc finger protein 609 OS=Homo sapiens OX=9606 GN=ZNF609 PE=1 SV=2	ZNF609	0	4.398	1	2	2	2	1411	151.1	8.03	1.74	2	0	1.49665e+06	1
