# Supplementary material for: PSMD1 inhibition suppresses tumor progression and enhances antitumor immunity by modulating the RTKN/β-catenin/PD-L1 axis in hepatocellular carcinoma
Source: Cell Death Dis. 2026 Jan 14;17(1):36. doi: 10.1038/s41419-025-08241-4 (PMC12804919; doi:10.1038/s41419-025-08241-4)
Supplement: Supplementary file 10 — Table S2 [file 41419_2025_8241_MOESM10_ESM.xlsx]

## Sheet: Sheet1
Protein FDR Confidence: Combined	Master	Accession	Description	Gene	Exp. q-value: Combined	Sum PEP Score	Coverage [%]	# Peptides	# PSMs	# Unique Peptides	# AAs	MW [kDa]	calc. pI	Score Sequest HT: Sequest HT	# Peptides (by Search Engine): Sequest HT	# Razor Peptides	Abundances (Normalized): F3: Sample	# Protein Groups
High	Master Protein	P31327	Carbamoyl-phosphate synthase [ammonia], mitochondrial OS=Homo sapiens OX=9606 GN=CPS1 PE=1 SV=2	CPS1	0	475.518	53	67	115	64	1500	164.8	6.74	322.12	67	4	3.07546e+09	1
High	Master Protein	Q9C0J8	pre-mRNA 3' end processing protein WDR33 OS=Homo sapiens OX=9606 GN=WDR33 PE=1 SV=2	WDR33	0	125.446	21	21	24	21	1336	145.8	9.17	60.45	21	0	1.22847e+08	1
High	Master Protein	Q16719	Kynureninase OS=Homo sapiens OX=9606 GN=KYNU PE=1 SV=1	KYNU	0	115.497	40	16	21	16	465	52.3	7.03	57.32	16	0	1.45954e+08	1
High	Master Protein	P11498	Pyruvate carboxylase, mitochondrial OS=Homo sapiens OX=9606 GN=PC PE=1 SV=2	PC	0	83.276	19	18	18	18	1178	129.6	6.84	40.27	18	0	556818509	1
High	Master Protein	Q69YN4	Protein virilizer homolog OS=Homo sapiens OX=9606 GN=VIRMA PE=1 SV=2	VIRMA	0	85.296	11	18	18	18	1812	201.9	5.01	44.39	18	0	5.9088e+07	1
High	Master Protein	P21266	Glutathione S-transferase Mu 3 OS=Homo sapiens OX=9606 GN=GSTM3 PE=1 SV=3	GSTM3	0	75.653	53	14	17	14	225	26.5	5.54	41.21	14	0	1.61404e+08	1
High	Master Protein	P09923	Intestinal-type alkaline phosphatase OS=Homo sapiens OX=9606 GN=ALPI PE=1 SV=2	ALPI	0	91.486	33	12	16	8	528	56.8	5.86	42.11	12	4	2.2264e+08	1
High	Master Protein	Q53EL6	Programmed cell death protein 4 OS=Homo sapiens OX=9606 GN=PDCD4 PE=1 SV=2	PDCD4	0	73.431	32	14	15	14	469	51.7	5.21	37.94	14	0	1.90557e+08	1
High	Master Protein	Q12965	Unconventional myosin-Ie OS=Homo sapiens OX=9606 GN=MYO1E PE=1 SV=2	MYO1E	0	60.274	14	14	14	14	1108	127	8.92	31.84	14	0	6.51522e+07	1
High	Master Protein	P05187	Alkaline phosphatase, placental type OS=Homo sapiens OX=9606 GN=ALPP PE=1 SV=2	ALPP	0	56.699	21	11	14	7	535	57.9	6.29	31.93	11	0	3.60332e+07	1
High	Master Protein	Q9Y2L1	Exosome complex exonuclease RRP44 OS=Homo sapiens OX=9606 GN=DIS3 PE=1 SV=2	DIS3	0	47.409	14	12	12	12	958	108.9	7.14	24.4	12	0	3.59089e+07	1
High	Master Protein	Q14980	Nuclear mitotic apparatus protein 1 OS=Homo sapiens OX=9606 GN=NUMA1 PE=1 SV=2	NUMA1	0	55.217	6	11	11	11	2115	238.1	5.78	27.88	11	0	3.38381e+07	1
High	Master Protein	P49643	DNA primase large subunit OS=Homo sapiens OX=9606 GN=PRIM2 PE=1 SV=2	PRIM2	0	42.33	23	11	11	11	509	58.8	7.91	22.74	11	0	3.66589e+07	1
High	Master Protein	Q9BV20	Methylthioribose-1-phosphate isomerase OS=Homo sapiens OX=9606 GN=MRI1 PE=1 SV=1	MRI1	0	60.377	43	11	11	11	369	39.1	6.3	28.66	11	0	4.85367e+07	1
High	Master Protein	Q14134	Tripartite motif-containing protein 29 OS=Homo sapiens OX=9606 GN=TRIM29 PE=1 SV=2	TRIM29	0	29.718	22	11	11	11	588	65.8	7.15	17.94	11	0	6.02813e+07	1
High	Master Protein	P40763	Signal transducer and activator of transcription 3 OS=Homo sapiens OX=9606 GN=STAT3 PE=1 SV=2	STAT3	0	47.503	15	10	11	10	770	88	6.3	21.41	10	0	28595597	1
High	Master Protein	O15479	Melanoma-associated antigen B2 OS=Homo sapiens OX=9606 GN=MAGEB2 PE=1 SV=3	MAGEB2	0	38.971	29	9	11	9	319	35.3	8.76	19.97	9	0	1.09183e+08	1
High	Master Protein	O75116	Rho-associated protein kinase 2 OS=Homo sapiens OX=9606 GN=ROCK2 PE=1 SV=4	ROCK2	0	41.086	9	11	11	11	1388	160.8	6.02	19.56	11	0	1.16837e+08	1
High	Master Protein	O95834	Echinoderm microtubule-associated protein-like 2 OS=Homo sapiens OX=9606 GN=EML2 PE=1 SV=1	EML2	0	31.135	17	10	10	10	649	70.6	6.32	17.61	10	0	2.04521e+07	1
High	Master Protein	P00966	Argininosuccinate synthase OS=Homo sapiens OX=9606 GN=ASS1 PE=1 SV=2	ASS1	0	23.378	20	8	10	8	412	46.5	8.02	16.81	8	0	3.62948e+07	1
High	Master Protein	Q8TAQ2	SWI/SNF complex subunit SMARCC2 OS=Homo sapiens OX=9606 GN=SMARCC2 PE=1 SV=1	SMARCC2	0	37.943	7	10	10	4	1214	132.8	5.69	24.25	10	0	2.25736e+07	1
High	Master Protein	P46013	Proliferation marker protein Ki-67 OS=Homo sapiens OX=9606 GN=MKI67 PE=1 SV=2	MKI67	0	28.874	6	10	10	10	3256	358.5	9.45	19.8	10	0	1.9632e+07	1
High	None	P10696	Alkaline phosphatase, germ cell type OS=Homo sapiens OX=9606 GN=ALPG PE=1 SV=4	ALPG	0	35.287	16	9	10	6	532	57.3	6.34	22.29	9	0	33343100	1
High	Master Protein	Q9Y2T3	Guanine deaminase OS=Homo sapiens OX=9606 GN=GDA PE=1 SV=1	GDA	0	43.037	27	10	10	10	454	51	5.68	19.34	10	0	50357431	1
High	Master Protein	Q14244	Ensconsin OS=Homo sapiens OX=9606 GN=MAP7 PE=1 SV=1	MAP7	0	29.095	15	10	10	10	749	84	9.61	14.89	10	0	4.67428e+07	1
High	Master Protein	Q9H7E2	Tudor domain-containing protein 3 OS=Homo sapiens OX=9606 GN=TDRD3 PE=1 SV=1	TDRD3	0	47.844	19	10	10	10	651	73.1	9.23	23.02	10	0	3.66334e+07	1
High	Master Protein	P16152	Carbonyl reductase [NADPH] 1 OS=Homo sapiens OX=9606 GN=CBR1 PE=1 SV=3	CBR1	0	58.932	41	9	10	9	277	30.4	8.32	26.58	9	0	4.2882e+07	1
High	Master Protein	Q13057	Bifunctional coenzyme A synthase OS=Homo sapiens OX=9606 GN=COASY PE=1 SV=4	COASY	0	46.656	19	10	10	10	564	62.3	6.99	27.69	10	0	94368154	1
High	Master Protein	Q13228	Methanethiol oxidase OS=Homo sapiens OX=9606 GN=SELENBP1 PE=1 SV=2	SELENBP1	0	55.37	23	9	10	9	472	52.4	6.37	28.63	9	0	4.6554e+07	1
High	Master Protein	P42330	Aldo-keto reductase family 1 member C3 OS=Homo sapiens OX=9606 GN=AKR1C3 PE=1 SV=4	AKR1C3	0	42.409	35	8	9	5	323	36.8	7.94	26.42	8	3	8.03575e+07	1
High	Master Protein	P52895	Aldo-keto reductase family 1 member C2 OS=Homo sapiens OX=9606 GN=AKR1C2 PE=1 SV=3	AKR1C2	0	46.604	28	7	9	4	323	36.7	7.49	26.9	7	0	1.50024e+07	1
High	Master Protein	P17931	Galectin-3 OS=Homo sapiens OX=9606 GN=LGALS3 PE=1 SV=5	LGALS3	0	36.3	34	8	9	8	250	26.1	8.56	20.69	8	0	84916163	1
High	Master Protein	Q9Y446	Plakophilin-3 OS=Homo sapiens OX=9606 GN=PKP3 PE=1 SV=1	PKP3	0	29.733	12	9	9	9	797	87	9.32	14.91	9	0	2.94259e+07	1
High	Master Protein	Q9H2U1	ATP-dependent DNA/RNA helicase DHX36 OS=Homo sapiens OX=9606 GN=DHX36 PE=1 SV=2	DHX36	0	55.443	12	9	9	9	1008	114.7	7.68	24.21	9	0	1.89148e+07	1
High	Master Protein	P12429	Annexin A3 OS=Homo sapiens OX=9606 GN=ANXA3 PE=1 SV=3	ANXA3	0	37.208	30	9	9	9	323	36.4	5.92	19.26	9	0	5.83475e+07	1
High	Master Protein	Q32MZ4	Leucine-rich repeat flightless-interacting protein 1 OS=Homo sapiens OX=9606 GN=LRRFIP1 PE=1 SV=2	LRRFIP1	0	37.877	12	8	9	8	808	89.2	4.65	22.01	8	0	1.96132e+07	1
High	Master Protein	P49642	DNA primase small subunit OS=Homo sapiens OX=9606 GN=PRIM1 PE=1 SV=1	PRIM1	0	29.188	23	9	9	9	420	49.9	8.21	15.22	9	0	3.39746e+07	1
High	Master Protein	O95985	DNA topoisomerase 3-beta-1 OS=Homo sapiens OX=9606 GN=TOP3B PE=1 SV=1	TOP3B	0	39.07	11	9	9	9	862	96.6	8.12	19.18	9	0	3.00573e+07	1
High	Master Protein	P32754	4-hydroxyphenylpyruvate dioxygenase OS=Homo sapiens OX=9606 GN=HPD PE=1 SV=2	HPD	0	41.764	25	8	9	8	393	44.9	7.01	20.78	8	0	44253102	1
High	Master Protein	Q15007	Pre-mRNA-splicing regulator WTAP OS=Homo sapiens OX=9606 GN=WTAP PE=1 SV=2	WTAP	0	38.293	21	8	9	8	396	44.2	5.19	13.48	8	0	2.31731e+07	1
High	Master Protein	Q6WKZ4	Rab11 family-interacting protein 1 OS=Homo sapiens OX=9606 GN=RAB11FIP1 PE=1 SV=3	RAB11FIP1	0	33.068	7	8	9	8	1283	137.1	5.43	18.83	8	0	5.34365e+07	1
High	Master Protein	P51532	Transcription activator BRG1 OS=Homo sapiens OX=9606 GN=SMARCA4 PE=1 SV=2	SMARCA4	0	17.475	5	9	9	9	1647	184.5	7.88	8.56	9	0	1.94609e+07	1
High	Master Protein	P98175	RNA-binding protein 10 OS=Homo sapiens OX=9606 GN=RBM10 PE=1 SV=3	RBM10	0	37.413	11	9	9	9	930	103.5	5.97	19.86	9	0	1.31762e+07	1
High	Master Protein	P0CW18	Serine protease 56 OS=Homo sapiens OX=9606 GN=PRSS56 PE=1 SV=1	PRSS56	0	46.927	18	9	9	9	603	64.6	8.76	29.23	9	0	5.82745e+07	1
High	Master Protein	P21291	Cysteine and glycine-rich protein 1 OS=Homo sapiens OX=9606 GN=CSRP1 PE=1 SV=3	CSRP1	0	49.671	44	6	8	6	193	20.6	8.57	25.8	6	0	7.67067e+07	1
High	Master Protein	P16070	CD44 antigen OS=Homo sapiens OX=9606 GN=CD44 PE=1 SV=3	CD44	0	30.961	7	6	8	6	742	81.5	5.33	20.48	6	0	6.99228e+07	1
High	Master Protein	P40938	Replication factor C subunit 3 OS=Homo sapiens OX=9606 GN=RFC3 PE=1 SV=2	RFC3	0	40.258	26	8	8	8	356	40.5	8.34	18.51	8	0	1.69181e+07	1
High	Master Protein	P80723	Brain acid soluble protein 1 OS=Homo sapiens OX=9606 GN=BASP1 PE=1 SV=2	BASP1	0	66.975	63	7	8	7	227	22.7	4.63	33.73	7	0	1.30738e+08	1
High	Master Protein	Q96IR7	4-hydroxyphenylpyruvate dioxygenase-like protein OS=Homo sapiens OX=9606 GN=HPDL PE=1 SV=1	HPDL	0	57.64	37	8	8	8	371	39.4	7.03	26.11	8	0	2.96764e+07	1
High	Master Protein	Q9NUL3	Double-stranded RNA-binding protein Staufen homolog 2 OS=Homo sapiens OX=9606 GN=STAU2 PE=1 SV=2	STAU2	0	31.684	16	7	8	7	570	62.6	9.61	19.36	7	0	2.50059e+07	1
High	Master Protein	Q9UPT8	Zinc finger CCCH domain-containing protein 4 OS=Homo sapiens OX=9606 GN=ZC3H4 PE=1 SV=3	ZC3H4	0	36.399	8	8	8	8	1303	140.2	6.27	18.35	8	0	2.47223e+07	1
High	Master Protein	Q9NS86	LanC-like protein 2 OS=Homo sapiens OX=9606 GN=LANCL2 PE=1 SV=1	LANCL2	0	41.832	22	8	8	8	450	50.8	7.43	17.61	8	0	1.85853e+07	1
High	Master Protein	P24941	Cyclin-dependent kinase 2 OS=Homo sapiens OX=9606 GN=CDK2 PE=1 SV=2	CDK2	0	32.144	26	8	8	6	298	33.9	8.68	20.07	8	0	13814617	1
High	Master Protein	P08174	Complement decay-accelerating factor OS=Homo sapiens OX=9606 GN=CD55 PE=1 SV=4	CD55	0	24.304	16	6	7	6	381	41.4	7.59	12.17	6	0	4.08836e+07	1
High	Master Protein	P36952	Serpin B5 OS=Homo sapiens OX=9606 GN=SERPINB5 PE=1 SV=2	SERPINB5	0	31.267	19	7	7	7	375	42.1	6.05	14.03	7	0	42363016	1
High	Master Protein	P57678	Gem-associated protein 4 OS=Homo sapiens OX=9606 GN=GEMIN4 PE=1 SV=2	GEMIN4	0	18.735	6	6	7	6	1058	120	6.04	9.91	6	0	4.2171e+07	1
High	Master Protein	P32004	Neural cell adhesion molecule L1 OS=Homo sapiens OX=9606 GN=L1CAM PE=1 SV=2	L1CAM	0	23.482	5	7	7	7	1257	139.9	6.24	16.71	7	0	2.27404e+07	1
High	Master Protein	P40121	Macrophage-capping protein OS=Homo sapiens OX=9606 GN=CAPG PE=1 SV=2	CAPG	0	37.152	23	6	7	6	348	38.5	6.19	19.67	6	0	4.53361e+07	1
High	Master Protein	P40261	Nicotinamide N-methyltransferase OS=Homo sapiens OX=9606 GN=NNMT PE=1 SV=1	NNMT	0	29.818	27	7	7	7	264	29.6	5.74	16.44	7	0	7.3024e+07	1
High	Master Protein	Q9UNN5	FAS-associated factor 1 OS=Homo sapiens OX=9606 GN=FAF1 PE=1 SV=2	FAF1	0	22.303	11	7	7	7	650	73.9	4.88	11.22	7	0	2.33379e+07	1
High	Master Protein	P18858	DNA ligase 1 OS=Homo sapiens OX=9606 GN=LIG1 PE=1 SV=1	LIG1	0	19.652	7	6	7	6	919	101.7	5.62	10.65	6	0	1.57471e+07	1
High	Master Protein	Q99848	Probable rRNA-processing protein EBP2 OS=Homo sapiens OX=9606 GN=EBNA1BP2 PE=1 SV=2	EBNA1BP2	0	19.513	18	7	7	7	306	34.8	10.1	9.87	7	0	5.93309e+07	1
High	Master Protein	P27105	Stomatin OS=Homo sapiens OX=9606 GN=STOM PE=1 SV=3	STOM	0	40.314	34	7	7	7	288	31.7	7.88	17.53	7	0	51846297	1
High	Master Protein	Q96PU8	KH domain-containing RNA-binding protein QKI OS=Homo sapiens OX=9606 GN=QKI PE=1 SV=1	QKI	0	17.042	18	6	7	6	341	37.6	8.56	9.37	6	0	27212274	1
High	Master Protein	P22087	rRNA 2'-O-methyltransferase fibrillarin OS=Homo sapiens OX=9606 GN=FBL PE=1 SV=2	FBL	0	36.111	26	7	7	7	321	33.8	10.18	21.35	7	0	2.68394e+07	1
High	Master Protein	Q969X5	Endoplasmic reticulum-Golgi intermediate compartment protein 1 OS=Homo sapiens OX=9606 GN=ERGIC1 PE=1 SV=1	ERGIC1	0	25.824	25	7	7	7	290	32.6	7.06	7.85	7	0	38286715	1
High	Master Protein	P29966	Myristoylated alanine-rich C-kinase substrate OS=Homo sapiens OX=9606 GN=MARCKS PE=1 SV=4	MARCKS	0	53.915	22	5	7	5	332	31.5	4.45	23.42	5	0	4.27112e+07	1
High	Master Protein	Q96EN8	Molybdenum cofactor sulfurase OS=Homo sapiens OX=9606 GN=MOCOS PE=1 SV=2	MOCOS	0	28.764	9	7	7	7	888	98.1	6.7	9.63	7	0	1.552e+07	1
High	Master Protein	Q8WW12	PEST proteolytic signal-containing nuclear protein OS=Homo sapiens OX=9606 GN=PCNP PE=1 SV=2	PCNP	0	43.813	34	5	7	5	178	18.9	7.49	20.88	5	0	3.61353e+07	1
High	Master Protein	Q15646	2'-5'-oligoadenylate synthase-like protein OS=Homo sapiens OX=9606 GN=OASL PE=1 SV=2	OASL	0	32.193	15	7	7	7	514	59.2	7.87	11.97	7	0	2.55175e+07	1
High	Master Protein	P49790	Nuclear pore complex protein Nup153 OS=Homo sapiens OX=9606 GN=NUP153 PE=1 SV=2	NUP153	0	26.094	4	6	7	6	1475	153.8	8.73	10.43	6	0	20166141	1
High	Master Protein	Q96FV9	THO complex subunit 1 OS=Homo sapiens OX=9606 GN=THOC1 PE=1 SV=1	THOC1	0	25.213	10	7	7	7	657	75.6	4.98	11.69	7	0	2.50831e+07	1
High	Master Protein	Q5T200	Zinc finger CCCH domain-containing protein 13 OS=Homo sapiens OX=9606 GN=ZC3H13 PE=1 SV=1	ZC3H13	0	27.722	4	6	6	6	1668	196.5	9.42	10.88	6	0	1.58852e+07	1
High	Master Protein	Q9H307	Pinin OS=Homo sapiens OX=9606 GN=PNN PE=1 SV=5	PNN	0	13.07	7	5	6	5	717	81.6	7.14	2.56	5	0	2.70316e+07	1
High	Master Protein	O60264	SWI/SNF-related matrix-associated actin-dependent regulator of chromatin subfamily A member 5 OS=Homo sapiens OX=9606 GN=SMARCA5 PE=1 SV=1	SMARCA5	0	11.442	4	6	6	6	1052	121.8	8.09	9.33	6	0	7.19003e+07	1
High	Master Protein	Q4G0J3	La-related protein 7 OS=Homo sapiens OX=9606 GN=LARP7 PE=1 SV=1	LARP7	0	24.892	11	6	6	6	582	66.9	9.55	5.89	6	0	9.64039e+06	1
High	Master Protein	Q8N392	Rho GTPase-activating protein 18 OS=Homo sapiens OX=9606 GN=ARHGAP18 PE=1 SV=3	ARHGAP18	0	21.974	9	6	6	6	663	74.9	6.44	10.62	6	0	1.5391e+07	1
High	Master Protein	O00567	Nucleolar protein 56 OS=Homo sapiens OX=9606 GN=NOP56 PE=1 SV=4	NOP56	0	25.137	10	6	6	6	594	66	9.19	11.31	6	0	2.09544e+07	1
High	Master Protein	P26447	Protein S100-A4 OS=Homo sapiens OX=9606 GN=S100A4 PE=1 SV=1	S100A4	0	13.811	37	4	6	4	101	11.7	6.11	10.8	4	0	159553247	1
High	Master Protein	Q13362	Serine/threonine-protein phosphatase 2A 56 kDa regulatory subunit gamma isoform OS=Homo sapiens OX=9606 GN=PPP2R5C PE=1 SV=3	PPP2R5C	0	16.093	11	6	6	2	524	61	6.87	4.11	6	0	3.79312e+06	1
High	Master Protein	Q6NZI2	Caveolae-associated protein 1 OS=Homo sapiens OX=9606 GN=CAVIN1 PE=1 SV=1	CAVIN1	0	19.407	14	5	6	5	390	43.5	5.6	15.72	5	0	2.80713e+07	1
High	Master Protein	Q9Y376	Calcium-binding protein 39 OS=Homo sapiens OX=9606 GN=CAB39 PE=1 SV=1	CAB39	0	18.627	16	6	6	6	341	39.8	6.89	12.48	6	0	1.47091e+07	1
High	Master Protein	P09884	DNA polymerase alpha catalytic subunit OS=Homo sapiens OX=9606 GN=POLA1 PE=1 SV=2	POLA1	0	25.344	5	6	6	6	1462	165.8	5.85	8.68	6	0	9.57078e+06	1
High	Master Protein	O95340	Bifunctional 3'-phosphoadenosine 5'-phosphosulfate synthase 2 OS=Homo sapiens OX=9606 GN=PAPSS2 PE=1 SV=2	PAPSS2	0	27.968	10	6	6	5	614	69.5	8.03	14.42	6	1	1.63813e+07	1
High	Master Protein	O00151	PDZ and LIM domain protein 1 OS=Homo sapiens OX=9606 GN=PDLIM1 PE=1 SV=4	PDLIM1	0	15.726	19	6	6	6	329	36	7.02	7.17	6	0	3.45125e+07	1
High	Master Protein	P41223	Protein BUD31 homolog OS=Homo sapiens OX=9606 GN=BUD31 PE=1 SV=2	BUD31	0	20.02	34	5	6	5	144	17	8.82	8.75	5	0	10988326	1
High	Master Protein	P52788	Spermine synthase OS=Homo sapiens OX=9606 GN=SMS PE=1 SV=2	SMS	0	16.473	13	6	6	6	366	41.2	5.02	8.41	6	0	32859691	1
High	Master Protein	Q27J81	Inverted formin-2 OS=Homo sapiens OX=9606 GN=INF2 PE=1 SV=2	INF2	0	15.127	4	5	5	5	1249	135.5	5.38	7.75	5	0	1.86584e+07	1
High	Master Protein	Q9Y314	Nitric oxide synthase-interacting protein OS=Homo sapiens OX=9606 GN=NOSIP PE=1 SV=1	NOSIP	0	20.572	23	5	5	5	301	33.2	8.82	12.83	5	0	1.23816e+07	1
High	Master Protein	O95071	E3 ubiquitin-protein ligase UBR5 OS=Homo sapiens OX=9606 GN=UBR5 PE=1 SV=2	UBR5	0	8.245	1	5	5	5	2799	309.2	5.85	3.88	5	0	4.40469e+06	1
High	Master Protein	Q8WXX5	DnaJ homolog subfamily C member 9 OS=Homo sapiens OX=9606 GN=DNAJC9 PE=1 SV=1	DNAJC9	0	17.294	16	5	5	5	260	29.9	5.73	13.01	5	0	31481438	1
High	Master Protein	O75150	E3 ubiquitin-protein ligase BRE1B OS=Homo sapiens OX=9606 GN=RNF40 PE=1 SV=5	RNF40	0	12.063	5	5	5	5	1001	113.6	6.29	6.07	5	0	2.40148e+06	1
High	Master Protein	Q9C0B1	Alpha-ketoglutarate-dependent dioxygenase FTO OS=Homo sapiens OX=9606 GN=FTO PE=1 SV=3	FTO	0	13.221	9	5	5	5	505	58.2	5.22	5	5	0	1.57697e+07	1
High	Master Protein	Q92620	Pre-mRNA-splicing factor ATP-dependent RNA helicase PRP16 OS=Homo sapiens OX=9606 GN=DHX38 PE=1 SV=2	DHX38	0	17.335	4	5	5	5	1227	140.4	6.54	7.8	5	0	5.87728e+06	1
High	Master Protein	P09669	Cytochrome c oxidase subunit 6C OS=Homo sapiens OX=9606 GN=COX6C PE=1 SV=2	COX6C	0	10.23	43	5	5	5	75	8.8	10.39	8.98	5	0	3.98445e+07	1
High	Master Protein	Q3LXA3	Triokinase/FMN cyclase OS=Homo sapiens OX=9606 GN=TKFC PE=1 SV=2	TKFC	0	17.656	9	5	5	5	575	58.9	7.49	13.39	5	0	9.21504e+06	1
High	Master Protein	P01023	Alpha-2-macroglobulin OS=Homo sapiens OX=9606 GN=A2M PE=1 SV=3	A2M	0	11.401	3	4	5	2	1474	163.2	6.46	5.79	4	2	1.70502e+07	1
High	Master Protein	Q12899	Tripartite motif-containing protein 26 OS=Homo sapiens OX=9606 GN=TRIM26 PE=1 SV=1	TRIM26	0	16.114	10	5	5	5	539	62.1	5.03	10.32	5	0	9.23501e+06	1
High	Master Protein	P43121	Cell surface glycoprotein MUC18 OS=Homo sapiens OX=9606 GN=MCAM PE=1 SV=2	MCAM	0	17.256	6	5	5	5	646	71.6	5.76	11.85	5	0	3.93652e+07	1
High	Master Protein	P04183	Thymidine kinase, cytosolic OS=Homo sapiens OX=9606 GN=TK1 PE=1 SV=2	TK1	0	17.511	29	5	5	5	234	25.5	8.51	8.39	5	0	1.1665e+07	1
High	Master Protein	Q9Y3C6	Peptidyl-prolyl cis-trans isomerase-like 1 OS=Homo sapiens OX=9606 GN=PPIL1 PE=1 SV=1	PPIL1	0	28.924	27	4	5	4	166	18.2	7.99	10.02	4	0	6.91209e+07	1
High	Master Protein	Q69YN2	CWF19-like protein 1 OS=Homo sapiens OX=9606 GN=CWF19L1 PE=1 SV=2	CWF19L1	0	11.729	10	5	5	5	538	60.6	7.24	6.69	5	0	1.68591e+07	1
High	Master Protein	Q9Y2B0	Protein canopy homolog 2 OS=Homo sapiens OX=9606 GN=CNPY2 PE=1 SV=1	CNPY2	0	23.344	31	4	5	4	182	20.6	4.92	9.72	4	0	1.37869e+07	1
High	Master Protein	Q6XQN6	Nicotinate phosphoribosyltransferase OS=Homo sapiens OX=9606 GN=NAPRT PE=1 SV=2	NAPRT	0	14.339	9	5	5	5	538	57.5	5.68	9.45	5	0	1.74474e+07	1
High	Master Protein	Q8TDD1	ATP-dependent RNA helicase DDX54 OS=Homo sapiens OX=9606 GN=DDX54 PE=1 SV=2	DDX54	0	9.315	5	5	5	5	881	98.5	10.02	1.87	5	0	2.04679e+07	1
High	Master Protein	Q9H6S0	3'-5' RNA helicase YTHDC2 OS=Homo sapiens OX=9606 GN=YTHDC2 PE=1 SV=2	YTHDC2	0	15.631	4	5	5	5	1430	160.1	8.4	5.47	5	0	1.54911e+07	1
High	Master Protein	P32322	Pyrroline-5-carboxylate reductase 1, mitochondrial OS=Homo sapiens OX=9606 GN=PYCR1 PE=1 SV=2	PYCR1	0	28.254	22	5	5	5	319	33.3	7.61	13.12	5	0	22541712	1
High	Master Protein	Q9Y5S2	Serine/threonine-protein kinase MRCK beta OS=Homo sapiens OX=9606 GN=CDC42BPB PE=1 SV=2	CDC42BPB	0	11.686	3	5	5	5	1711	194.2	6.37	6.13	5	0	6.74405e+06	1
High	Master Protein	Q9GZS3	Superkiller complex protein 8 OS=Homo sapiens OX=9606 GN=SKIC8 PE=1 SV=1	SKIC8	0	19.141	15	5	5	5	305	33.6	5.47	8.61	5	0	1.73377e+07	1
High	Master Protein	Q9UKS6	Protein kinase C and casein kinase substrate in neurons protein 3 OS=Homo sapiens OX=9606 GN=PACSIN3 PE=1 SV=2	PACSIN3	0	21.23	13	5	5	5	424	48.5	6.18	8.9	5	0	4.62752e+07	1
High	Master Protein	Q03154	Aminoacylase-1 OS=Homo sapiens OX=9606 GN=ACY1 PE=1 SV=1	ACY1	0	16.286	13	5	5	5	408	45.9	6.18	4.71	5	0	1.63503e+07	1
High	Master Protein	Q9NX05	Constitutive coactivator of PPAR-gamma-like protein 2 OS=Homo sapiens OX=9606 GN=FAM120C PE=1 SV=4	FAM120C	0	14.459	5	5	5	3	1096	120.5	9.03	13.02	5	0	10451978	1
High	Master Protein	Q9NPD3	Exosome complex component RRP41 OS=Homo sapiens OX=9606 GN=EXOSC4 PE=1 SV=3	EXOSC4	0	22.478	22	5	5	5	245	26.4	6.52	10	5	0	1.99577e+07	1
High	Master Protein	Q13523	Serine/threonine-protein kinase PRP4 homolog OS=Homo sapiens OX=9606 GN=PRPF4B PE=1 SV=3	PRPF4B	0	20.607	6	5	5	5	1007	116.9	10.26	11.54	5	0	1.09179e+07	1
High	Master Protein	Q14137	Ribosome biogenesis protein BOP1 OS=Homo sapiens OX=9606 GN=BOP1 PE=1 SV=2	BOP1	0	22.54	9	5	5	5	746	83.6	6.19	10.08	5	0	6.63135e+06	1
High	Master Protein	P62273	Small ribosomal subunit protein uS14 OS=Homo sapiens OX=9606 GN=RPS29 PE=1 SV=2	RPS29	0	6.559	39	3	5	3	56	6.7	10.13	5.89	3	0	71395954	1
High	Master Protein	O15234	Protein CASC3 OS=Homo sapiens OX=9606 GN=CASC3 PE=1 SV=2	CASC3	0	16.132	8	5	5	5	703	76.2	6.48	9.57	5	0	1.16176e+07	1
High	Master Protein	P47712	Cytosolic phospholipase A2 OS=Homo sapiens OX=9606 GN=PLA2G4A PE=1 SV=2	PLA2G4A	0	14.825	7	5	5	5	749	85.2	5.38	11.18	5	0	1.86963e+07	1
High	Master Protein	Q9NY93	Probable ATP-dependent RNA helicase DDX56 OS=Homo sapiens OX=9606 GN=DDX56 PE=1 SV=1	DDX56	0	12.234	10	5	5	5	547	61.6	9.26	10.34	5	0	1.08015e+07	1
High	Master Protein	O60306	RNA helicase aquarius OS=Homo sapiens OX=9606 GN=AQR PE=1 SV=4	AQR	0	14.402	4	5	5	5	1485	171.2	6.37	6.9	5	0	7.41418e+06	1
High	Master Protein	Q9Y3B9	RRP15-like protein OS=Homo sapiens OX=9606 GN=RRP15 PE=1 SV=2	RRP15	0	8.233	15	4	4	4	282	31.5	5.52	3.84	4	0	1.2409e+07	1
High	Master Protein	Q9BUP3	Oxidoreductase HTATIP2 OS=Homo sapiens OX=9606 GN=HTATIP2 PE=1 SV=2	HTATIP2	0	13.993	16	4	4	4	242	27	8.38	5.45	4	0	2.48152e+07	1
High	Master Protein	Q99700	Ataxin-2 OS=Homo sapiens OX=9606 GN=ATXN2 PE=1 SV=2	ATXN2	0	7.328	2	4	4	2	1313	140.2	9.57	8.77	4	0	6.21881e+06	1
High	Master Protein	P49757	Protein numb homolog OS=Homo sapiens OX=9606 GN=NUMB PE=1 SV=2	NUMB	0	13.076	6	4	4	4	651	70.8	8.51	6.98	4	0	7.13465e+06	1
High	Master Protein	Q92597	Protein NDRG1 OS=Homo sapiens OX=9606 GN=NDRG1 PE=1 SV=1	NDRG1	0	34.859	15	4	4	4	394	42.8	5.82	14.87	4	0	4.33679e+06	1
High	Master Protein	Q9HCS7	Pre-mRNA-splicing factor SYF1 OS=Homo sapiens OX=9606 GN=XAB2 PE=1 SV=2	XAB2	0	7.656	4	4	4	4	855	99.9	6.23	4.1	4	0	1.03911e+07	1
High	Master Protein	Q70UQ0	Inhibitor of nuclear factor kappa-B kinase-interacting protein OS=Homo sapiens OX=9606 GN=IKBIP PE=1 SV=1	IKBIP	0	9.049	11	4	4	4	350	39.3	9.17	5.24	4	0	3.86567e+07	1
High	Master Protein	P24928	DNA-directed RNA polymerase II subunit RPB1 OS=Homo sapiens OX=9606 GN=POLR2A PE=1 SV=2	POLR2A	0	9.327	2	4	4	4	1970	217	7.37	5.56	4	0	6.90748e+06	1
High	Master Protein	P51580	Thiopurine S-methyltransferase OS=Homo sapiens OX=9606 GN=TPMT PE=1 SV=1	TPMT	0	6.772	14	4	4	4	245	28.2	6.23	4.48	4	0	1.01134e+07	1
High	Master Protein	P00374	Dihydrofolate reductase OS=Homo sapiens OX=9606 GN=DHFR PE=1 SV=2	DHFR	0	14.888	24	4	4	4	187	21.4	7.42	4.45	4	0	7.28501e+06	1
High	None	P28370	Probable global transcription activator SNF2L1 OS=Homo sapiens OX=9606 GN=SMARCA1 PE=1 SV=2	SMARCA1	0	7.514	3	4	4	4	1054	122.5	8.09	5.3	4	0	7.02632e+07	1
High	Master Protein	O94875	Sorbin and SH3 domain-containing protein 2 OS=Homo sapiens OX=9606 GN=SORBS2 PE=1 SV=3	SORBS2	0	20.544	5	4	4	4	1100	124	8.31	9.01	4	0	6.21262e+06	1
High	Master Protein	O15294	UDP-N-acetylglucosamine--peptide N-acetylglucosaminyltransferase 110 kDa subunit OS=Homo sapiens OX=9606 GN=OGT PE=1 SV=3	OGT	0	8.628	5	4	4	4	1046	116.9	6.7	4.48	4	0	9.19375e+06	1
High	Master Protein	Q86TC9	Myopalladin OS=Homo sapiens OX=9606 GN=MYPN PE=1 SV=2	MYPN	0	12.419	3	4	4	4	1320	145.2	6.77	4.84	4	0	7.09405e+06	1
High	Master Protein	O43719	HIV Tat-specific factor 1 OS=Homo sapiens OX=9606 GN=HTATSF1 PE=1 SV=1	HTATSF1	0	6.783	6	4	4	4	755	85.8	4.4	1.96	4	0	1.68281e+07	1
High	Master Protein	Q14643	Inositol 1,4,5-trisphosphate receptor type 1 OS=Homo sapiens OX=9606 GN=ITPR1 PE=1 SV=3	ITPR1	0	13.746	1	3	4	3	2758	313.7	6.04	7.52	3	0	2.75702e+06	1
High	Master Protein	P55769	NHP2-like protein 1 OS=Homo sapiens OX=9606 GN=SNU13 PE=1 SV=3	SNU13	0	15.971	27	3	4	3	128	14.2	8.46	7	3	0	14117210	1
High	Master Protein	Q9BY77	Polymerase delta-interacting protein 3 OS=Homo sapiens OX=9606 GN=POLDIP3 PE=1 SV=2	POLDIP3	0	27.103	12	4	4	4	421	46.1	9.99	13.05	4	0	4.64762e+06	1
High	Master Protein	Q9H8H3	N6-adenosine-methyltransferase TMT1A OS=Homo sapiens OX=9606 GN=TMT1A PE=1 SV=1	TMT1A	0	29.706	22	4	4	4	244	28.3	8.38	14.11	4	0	2.13333e+07	1
High	Master Protein	Q9Y4B6	DDB1- and CUL4-associated factor 1 OS=Homo sapiens OX=9606 GN=DCAF1 PE=1 SV=3	DCAF1	0	7.104	2	4	4	4	1507	168.9	5.06	1.64	4	0	6.31004e+06	1
High	Master Protein	Q9BRK5	45 kDa calcium-binding protein OS=Homo sapiens OX=9606 GN=SDF4 PE=1 SV=1	SDF4	0	11.867	11	4	4	4	362	41.8	4.86	8.83	4	0	13586640	1
High	Master Protein	O95391	Pre-mRNA-splicing factor SLU7 OS=Homo sapiens OX=9606 GN=SLU7 PE=1 SV=2	SLU7	0	8.314	5	3	4	3	586	68.3	7.14	6.16	3	0	5179042	1
High	Master Protein	Q75N03	E3 ubiquitin-protein ligase Hakai OS=Homo sapiens OX=9606 GN=CBLL1 PE=1 SV=1	CBLL1	0	16.061	11	4	4	4	491	54.5	8.29	9.7	4	0	7.89007e+06	1
High	Master Protein	P11802	Cyclin-dependent kinase 4 OS=Homo sapiens OX=9606 GN=CDK4 PE=1 SV=2	CDK4	0	14.19	15	4	4	3	303	33.7	7.01	10.04	4	0	6.12175e+06	1
High	Master Protein	Q9H0P0	Cytosolic 5'-nucleotidase 3A OS=Homo sapiens OX=9606 GN=NT5C3A PE=1 SV=3	NT5C3A	0	8.279	12	4	4	4	336	37.9	7.12	2.07	4	0	5.40215e+06	1
High	Master Protein	Q96C36	Pyrroline-5-carboxylate reductase 2 OS=Homo sapiens OX=9606 GN=PYCR2 PE=1 SV=1	PYCR2	0	9.386	10	3	4	3	320	33.6	7.77	1.82	3	0	12714952	1
High	Master Protein	Q9UDY8	Mucosa-associated lymphoid tissue lymphoma translocation protein 1 OS=Homo sapiens OX=9606 GN=MALT1 PE=1 SV=1	MALT1	0	14.506	6	4	4	4	824	92.2	5.73	6.12	4	0	6.27497e+06	1
High	Master Protein	Q92925	SWI/SNF-related matrix-associated actin-dependent regulator of chromatin subfamily D member 2 OS=Homo sapiens OX=9606 GN=SMARCD2 PE=1 SV=3	SMARCD2	0	14.945	8	4	4	4	531	58.9	9.64	4.79	4	0	7.8881e+06	1
High	Master Protein	P35250	Replication factor C subunit 2 OS=Homo sapiens OX=9606 GN=RFC2 PE=1 SV=3	RFC2	0	19.959	16	4	4	4	354	39.1	6.44	8.56	4	0	9.13739e+06	1
High	Master Protein	O75494	Serine/arginine-rich splicing factor 10 OS=Homo sapiens OX=9606 GN=SRSF10 PE=1 SV=1	SRSF10	0	14.729	11	4	4	4	262	31.3	11.27	5.46	4	0	11659730	1
High	Master Protein	Q9NQ55	Suppressor of SWI4 1 homolog OS=Homo sapiens OX=9606 GN=PPAN PE=2 SV=1	PPAN	0	14.107	8	4	4	4	473	53.2	10.13	10.55	4	0	1.04102e+07	1
High	Master Protein	Q6P6C2	RNA demethylase ALKBH5 OS=Homo sapiens OX=9606 GN=ALKBH5 PE=1 SV=2	ALKBH5	0	12.492	10	4	4	4	394	44.2	9.09	8.36	4	0	7.20691e+06	1
High	Master Protein	Q8N335	Glycerol-3-phosphate dehydrogenase 1-like protein OS=Homo sapiens OX=9606 GN=GPD1L PE=1 SV=1	GPD1L	0	10.092	9	4	4	4	351	38.4	7.02	6.81	4	0	3.15872e+07	1
High	Master Protein	Q9NVI1	Fanconi anemia group I protein OS=Homo sapiens OX=9606 GN=FANCI PE=1 SV=4	FANCI	0	11.3	3	4	4	4	1328	149.2	6.74	4.75	4	0	1.02713e+07	1
High	Master Protein	Q9H0S4	Probable ATP-dependent RNA helicase DDX47 OS=Homo sapiens OX=9606 GN=DDX47 PE=1 SV=1	DDX47	0	15.242	10	4	4	4	455	50.6	9.1	7.89	4	0	1.18772e+07	1
High	Master Protein	Q969G5	Caveolae-associated protein 3 OS=Homo sapiens OX=9606 GN=CAVIN3 PE=1 SV=3	CAVIN3	0	15.955	17	4	4	4	261	27.7	6.43	5.98	4	0	8905329	1
High	Master Protein	Q9BTD8	RNA-binding protein 42 OS=Homo sapiens OX=9606 GN=RBM42 PE=1 SV=1	RBM42	0	15.029	8	4	4	4	480	50.4	9.63	9.02	4	0	1.63898e+07	1
High	Master Protein	Q9Y3T9	Nucleolar complex protein 2 homolog OS=Homo sapiens OX=9606 GN=NOC2L PE=1 SV=4	NOC2L	0	9.705	5	4	4	4	749	84.9	5.62	8.03	4	0	9.4506e+06	1
High	Master Protein	Q96GM8	Target of EGR1 protein 1 OS=Homo sapiens OX=9606 GN=TOE1 PE=1 SV=1	TOE1	0	21.573	11	4	4	4	510	56.5	7.18	10.85	4	0	8.33505e+06	1
High	Master Protein	Q92506	(3R)-3-hydroxyacyl-CoA dehydrogenase OS=Homo sapiens OX=9606 GN=HSD17B8 PE=1 SV=2	HSD17B8	0	17.835	20	4	4	4	261	27	6.54	10.72	4	0	3.70809e+06	1
High	None	Q99962	Endophilin-A1 OS=Homo sapiens OX=9606 GN=SH3GL2 PE=1 SV=1	SH3GL2	0	7.26	8	3	4	3	352	39.9	5.45	9.65	3	0	1.23091e+07	1
High	Master Protein	P22059	Oxysterol-binding protein 1 OS=Homo sapiens OX=9606 GN=OSBP PE=1 SV=1	OSBP	0	10.747	5	4	4	4	807	89.4	7.3	5.73	4	0	6906315	1
High	Master Protein	Q8WVM8	Sec1 family domain-containing protein 1 OS=Homo sapiens OX=9606 GN=SCFD1 PE=1 SV=4	SCFD1	0	5.94	5	4	4	4	642	72.3	6.27	2.15	4	0	1.55535e+06	1
High	Master Protein	Q5TBB1	Ribonuclease H2 subunit B OS=Homo sapiens OX=9606 GN=RNASEH2B PE=1 SV=1	RNASEH2B	0	11.516	13	4	4	4	312	35.1	9.13	1.71	4	0	7.51378e+06	1
High	Master Protein	Q15287	RNA-binding protein with serine-rich domain 1 OS=Homo sapiens OX=9606 GN=RNPS1 PE=1 SV=1	RNPS1	0	20.782	18	4	4	4	305	34.2	11.84	8.24	4	0	1.38742e+07	1
High	Master Protein	P42345	Serine/threonine-protein kinase mTOR OS=Homo sapiens OX=9606 GN=MTOR PE=1 SV=1	MTOR	0	10.16	1	4	4	4	2549	288.7	7.17	5.19	4	0	1.15124e+07	1
High	Master Protein	Q9Y6M9	NADH dehydrogenase [ubiquinone] 1 beta subcomplex subunit 9 OS=Homo sapiens OX=9606 GN=NDUFB9 PE=1 SV=3	NDUFB9	0	8.739	22	4	4	4	179	21.8	8.38	2.35	4	0	8.43526e+06	1
High	Master Protein	P11388	DNA topoisomerase 2-alpha OS=Homo sapiens OX=9606 GN=TOP2A PE=1 SV=3	TOP2A	0	13.104	3	4	4	4	1531	174.3	8.72	5.29	4	0	8.34483e+06	1
High	Master Protein	Q13595	Transformer-2 protein homolog alpha OS=Homo sapiens OX=9606 GN=TRA2A PE=1 SV=1	TRA2A	0	14.459	13	4	4	3	282	32.7	11.27	5.32	4	1	20216350	1
High	Master Protein	Q7KZ85	Transcription elongation factor SPT6 OS=Homo sapiens OX=9606 GN=SUPT6H PE=1 SV=2	SUPT6H	0	14.248	3	4	4	4	1726	198.9	4.91	12.21	4	0	8.16313e+06	1
High	Master Protein	Q7RTV0	PHD finger-like domain-containing protein 5A OS=Homo sapiens OX=9606 GN=PHF5A PE=1 SV=1	PHF5A	0	11.525	35	4	4	4	110	12.4	8.41	8.97	4	0	4.28448e+07	1
High	Master Protein	P40692	DNA mismatch repair protein Mlh1 OS=Homo sapiens OX=9606 GN=MLH1 PE=1 SV=1	MLH1	0	9.98	6	4	4	4	756	84.5	5.72	6.4	4	0	9.22711e+06	1
High	Master Protein	Q9UK61	Protein TASOR OS=Homo sapiens OX=9606 GN=TASOR PE=1 SV=3	TASOR	0	6.966	2	4	4	4	1670	188.9	5.8	3.9	4	0	2.06015e+07	1
High	Master Protein	Q8IY21	Probable ATP-dependent RNA helicase DDX60 OS=Homo sapiens OX=9606 GN=DDX60 PE=1 SV=3	DDX60	0	6.902	2	4	4	4	1712	197.7	7.59	2.01	4	0	1.49163e+08	1
High	Master Protein	Q9NZJ7	Mitochondrial carrier homolog 1 OS=Homo sapiens OX=9606 GN=MTCH1 PE=1 SV=1	MTCH1	0	11.564	10	4	4	4	389	41.5	9.32	8.13	4	0	13822279	1
High	Master Protein	Q53H96	Pyrroline-5-carboxylate reductase 3 OS=Homo sapiens OX=9606 GN=PYCR3 PE=1 SV=3	PYCR3	0	19.339	18	4	4	4	274	28.6	7.72	11.04	4	0	6.45572e+06	1
High	Master Protein	P55327	Tumor protein D52 OS=Homo sapiens OX=9606 GN=TPD52 PE=1 SV=2	TPD52	0	20.426	21	4	4	4	224	24.3	4.83	10.79	4	0	1.78027e+07	1
High	Master Protein	Q5T6V5	Queuosine 5'-phosphate N-glycosylase/hydrolase OS=Homo sapiens OX=9606 GN=QNG1 PE=1 SV=1	QNG1	0	15.186	11	4	4	4	341	39	5.88	8.66	4	0	5.96259e+06	1
High	Master Protein	P09488	Glutathione S-transferase Mu 1 OS=Homo sapiens OX=9606 GN=GSTM1 PE=1 SV=3	GSTM1	0	6.39	11	3	3	3	218	25.7	6.7	4.74	3	0	2.54154e+07	1
High	Master Protein	O14647	Chromodomain-helicase-DNA-binding protein 2 OS=Homo sapiens OX=9606 GN=CHD2 PE=1 SV=2	CHD2	0	9.294	2	3	3	2	1828	211.2	8.1	7.85	3	1	6228099	1
High	Master Protein	Q9Y2Z9	Ubiquinone biosynthesis monooxygenase COQ6, mitochondrial OS=Homo sapiens OX=9606 GN=COQ6 PE=1 SV=2	COQ6	0	11.133	6	3	3	3	468	50.8	7.3	7.26	3	0	5.87927e+06	1
High	Master Protein	P56199	Integrin alpha-1 OS=Homo sapiens OX=9606 GN=ITGA1 PE=1 SV=2	ITGA1	0	13.723	3	3	3	3	1179	130.8	6.29	8.01	3	0	6.65334e+06	1
High	Master Protein	Q16666	Gamma-interferon-inducible protein 16 OS=Homo sapiens OX=9606 GN=IFI16 PE=1 SV=3	IFI16	0	11.016	4	3	3	3	785	88.2	9.28	7.67	3	0	9.33726e+06	1
High	Master Protein	P35251	Replication factor C subunit 1 OS=Homo sapiens OX=9606 GN=RFC1 PE=1 SV=4	RFC1	0	10.88	3	3	3	3	1148	128.2	9.36	7.54	3	0	1.75016e+06	1
High	Master Protein	Q8TB36	Ganglioside-induced differentiation-associated protein 1 OS=Homo sapiens OX=9606 GN=GDAP1 PE=1 SV=3	GDAP1	0	9.241	8	3	3	3	358	41.3	8.34	4.4	3	0	6.32319e+06	1
High	Master Protein	Q8N3C0	Activating signal cointegrator 1 complex subunit 3 OS=Homo sapiens OX=9606 GN=ASCC3 PE=1 SV=3	ASCC3	0	7.288	1	3	3	3	2202	251.3	7.09	2.63	3	0	6.48403e+06	1
High	Master Protein	P09914	Interferon-induced protein with tetratricopeptide repeats 1 OS=Homo sapiens OX=9606 GN=IFIT1 PE=1 SV=2	IFIT1	0	11.855	6	3	3	3	478	55.3	7.2	4.62	3	0	803594	1
High	Master Protein	Q04726	Transducin-like enhancer protein 3 OS=Homo sapiens OX=9606 GN=TLE3 PE=1 SV=2	TLE3	0	5.682	3	3	3	3	772	83.4	7.2	4.15	3	0	1.00558e+07	1
High	Master Protein	Q9NZM5	Ribosome biogenesis protein NOP53 OS=Homo sapiens OX=9606 GN=NOP53 PE=1 SV=2	NOP53	0	7.667	9	3	3	3	478	54.4	10.32	2.31	3	0	3.49475e+06	1
High	Master Protein	Q9H857	5'-nucleotidase domain-containing protein 2 OS=Homo sapiens OX=9606 GN=NT5DC2 PE=1 SV=1	NT5DC2	0	7.934	5	3	3	3	520	60.7	6.77	6.31	3	0	2.91389e+06	1
High	Master Protein	Q9H4A6	Golgi phosphoprotein 3 OS=Homo sapiens OX=9606 GN=GOLPH3 PE=1 SV=1	GOLPH3	0	6.916	11	3	3	3	298	33.8	6.44	1.86	3	0	1.26817e+07	1
High	Master Protein	Q9Y6M5	Proton-coupled zinc antiporter SLC30A1 OS=Homo sapiens OX=9606 GN=SLC30A1 PE=1 SV=3	SLC30A1	0	9.36	6	3	3	3	507	55.3	6.48	4.35	3	0	3.91202e+06	1
High	Master Protein	Q10589	Bone marrow stromal antigen 2 OS=Homo sapiens OX=9606 GN=BST2 PE=1 SV=1	BST2	0	14.109	17	3	3	3	180	19.8	5.6	6.68	3	0	23066588	1
High	Master Protein	O15235	Small ribosomal subunit protein uS12m OS=Homo sapiens OX=9606 GN=MRPS12 PE=1 SV=1	MRPS12	0	8.803	21	3	3	3	138	15.2	10.29	6.52	3	0	8.04727e+06	1
High	Master Protein	O00469	Procollagen-lysine,2-oxoglutarate 5-dioxygenase 2 OS=Homo sapiens OX=9606 GN=PLOD2 PE=1 SV=2	PLOD2	0	13.421	5	3	3	3	737	84.6	6.71	6.34	3	0	8.57384e+06	1
High	Master Protein	Q9BTE6	Alanyl-tRNA editing protein Aarsd1 OS=Homo sapiens OX=9606 GN=AARSD1 PE=1 SV=2	AARSD1	0	8.173	8	3	3	3	412	45.5	6.42	2.82	3	0	7.29775e+06	1
High	Master Protein	Q96C23	Galactose mutarotase OS=Homo sapiens OX=9606 GN=GALM PE=1 SV=1	GALM	0	10.492	9	3	3	3	342	37.7	6.65	5.06	3	0	6.47832e+06	1
High	Master Protein	P54750	Dual specificity calcium/calmodulin-dependent 3',5'-cyclic nucleotide phosphodiesterase 1A OS=Homo sapiens OX=9606 GN=PDE1A PE=1 SV=2	PDE1A	0	12.011	6	3	3	3	535	61.2	6.1	8.67	3	0	1.07626e+07	1
High	Master Protein	Q13485	Mothers against decapentaplegic homolog 4 OS=Homo sapiens OX=9606 GN=SMAD4 PE=1 SV=1	SMAD4	0	9.02	5	3	3	3	552	60.4	6.99	7.46	3	0	1.74602e+07	1
High	Master Protein	Q16790	Carbonic anhydrase 9 OS=Homo sapiens OX=9606 GN=CA9 PE=1 SV=2	CA9	0	9.109	8	3	3	3	459	49.7	4.72	7.85	3	0	3.30842e+06	1
High	Master Protein	Q14004	Cyclin-dependent kinase 13 OS=Homo sapiens OX=9606 GN=CDK13 PE=1 SV=2	CDK13	0	12.09	2	3	3	2	1512	164.8	9.69	5.82	3	0	1.49519e+06	1
High	Master Protein	Q9NQT5	Exosome complex component RRP40 OS=Homo sapiens OX=9606 GN=EXOSC3 PE=1 SV=3	EXOSC3	0	10.78	13	3	3	3	275	29.6	8.1	4.65	3	0	5.63791e+06	1
High	Master Protein	Q92747	Actin-related protein 2/3 complex subunit 1A OS=Homo sapiens OX=9606 GN=ARPC1A PE=1 SV=2	ARPC1A	0	10.869	8	3	3	3	370	41.5	8.18	6.81	3	0	14536529	1
High	Master Protein	Q9UNZ5	Leydig cell tumor 10 kDa protein homolog OS=Homo sapiens OX=9606 GN=C19orf53 PE=1 SV=1	C19orf53	0	5.119	18	2	3	2	99	10.6	11.55	2.96	2	0	4.32779e+06	1
High	Master Protein	Q9NUJ1	Palmitoyl-protein thioesterase ABHD10, mitochondrial OS=Homo sapiens OX=9606 GN=ABHD10 PE=1 SV=1	ABHD10	0	8.548	12	3	3	3	306	33.9	8.57	5.84	3	0	5304528	1
High	Master Protein	Q9Y4W2	Ribosomal biogenesis protein LAS1L OS=Homo sapiens OX=9606 GN=LAS1L PE=1 SV=2	LAS1L	0	9.257	4	3	3	3	734	83	4.73	4.71	3	0	3.46012e+06	1
High	Master Protein	Q96EK6	Glucosamine 6-phosphate N-acetyltransferase OS=Homo sapiens OX=9606 GN=GNPNAT1 PE=1 SV=1	GNPNAT1	0	21.551	20	3	3	3	184	20.7	7.99	9.72	3	0	3.9462e+06	1
High	Master Protein	O60343	TBC1 domain family member 4 OS=Homo sapiens OX=9606 GN=TBC1D4 PE=1 SV=2	TBC1D4	0	11.026	3	3	3	3	1298	146.5	7.01	5.6	3	0	1.28668e+06	1
High	Master Protein	Q96DH6	RNA-binding protein Musashi homolog 2 OS=Homo sapiens OX=9606 GN=MSI2 PE=1 SV=1	MSI2	0	15.465	10	3	3	3	328	35.2	8.48	4.59	3	0	6.86848e+06	1
High	Master Protein	Q15796	Mothers against decapentaplegic homolog 2 OS=Homo sapiens OX=9606 GN=SMAD2 PE=1 SV=1	SMAD2	0	9.022	7	3	3	3	467	52.3	6.58	4.5	3	0	4.83949e+06	1
High	Master Protein	Q96CP2	FLYWCH family member 2 OS=Homo sapiens OX=9606 GN=FLYWCH2 PE=1 SV=1	FLYWCH2	0	20.048	30	3	3	3	140	14.6	8.46	6.68	3	0	27374427	1
High	Master Protein	Q9NW82	WD repeat-containing protein 70 OS=Homo sapiens OX=9606 GN=WDR70 PE=1 SV=1	WDR70	0	11.019	5	3	3	3	654	73.2	6.33	5.39	3	0	2.17498e+06	1
High	Master Protein	Q9BZJ0	Crooked neck-like protein 1 OS=Homo sapiens OX=9606 GN=CRNKL1 PE=1 SV=4	CRNKL1	0	9.568	3	3	3	3	848	100.4	8	4.96	3	0	7.54024e+06	1
High	None	Q01814	Plasma membrane calcium-transporting ATPase 2 OS=Homo sapiens OX=9606 GN=ATP2B2 PE=1 SV=2	ATP2B2	0	10.182	2	3	3	3	1243	136.8	5.91	4.66	3	0	1.04524e+07	1
High	Master Protein	Q15477	Superkiller complex protein 2 OS=Homo sapiens OX=9606 GN=SKIC2 PE=1 SV=3	SKIC2	0	19.287	4	3	3	3	1246	137.7	6.06	5.64	3	0	2.03642e+06	1
High	Master Protein	Q13895	Bystin OS=Homo sapiens OX=9606 GN=BYSL PE=1 SV=3	BYSL	0	12.359	8	3	3	3	437	49.6	8.12	7.08	3	0	6.04501e+06	1
High	Master Protein	Q04941	Proteolipid protein 2 OS=Homo sapiens OX=9606 GN=PLP2 PE=1 SV=1	PLP2	0	9.199	18	2	3	2	152	16.7	7.24	8.85	2	0	3.74984e+07	1
High	Master Protein	O00267	Transcription elongation factor SPT5 OS=Homo sapiens OX=9606 GN=SUPT5H PE=1 SV=1	SUPT5H	0	6.554	3	3	3	3	1087	120.9	5.06	2.34	3	0	1.15009e+07	1
High	Master Protein	Q969G3	SWI/SNF-related matrix-associated actin-dependent regulator of chromatin subfamily E member 1 OS=Homo sapiens OX=9606 GN=SMARCE1 PE=1 SV=2	SMARCE1	0	13.546	9	3	3	3	411	46.6	4.88	9.34	3	0	7.98564e+06	1
High	Master Protein	Q9BZI7	Regulator of nonsense transcripts 3B OS=Homo sapiens OX=9606 GN=UPF3B PE=1 SV=1	UPF3B	0	12.54	7	3	3	3	483	57.7	9.48	8.36	3	0	1.03879e+07	1
High	Master Protein	Q9H0G5	Nuclear speckle splicing regulatory protein 1 OS=Homo sapiens OX=9606 GN=NSRP1 PE=1 SV=1	NSRP1	0	9.262	6	3	3	3	558	66.4	8.84	2.41	3	0	7.55623e+06	1
High	Master Protein Candidate	P41236	Protein phosphatase inhibitor 2 OS=Homo sapiens OX=9606 GN=PPP1R2 PE=1 SV=2	PPP1R2	0	16.94	13	3	3	3	205	23	4.74	9.52	3	0	1.09507e+07	1
High	Master Protein	Q96MU7	YTH domain-containing protein 1 OS=Homo sapiens OX=9606 GN=YTHDC1 PE=1 SV=3	YTHDC1	0	6.557	4	3	3	3	727	84.6	6.23	2.83	3	0	2.57495e+06	1
High	Master Protein	Q6PGP7	Superkiller complex protein 3 OS=Homo sapiens OX=9606 GN=SKIC3 PE=1 SV=1	SKIC3	0	10.85	2	3	3	3	1564	175.4	7.53	5.69	3	0	2.88052e+06	1
High	Master Protein	Q96B26	Exosome complex component RRP43 OS=Homo sapiens OX=9606 GN=EXOSC8 PE=1 SV=1	EXOSC8	0	10.039	11	3	3	3	276	30	5.3	5.31	3	0	5182212	1
High	Master Protein	P01116	GTPase KRas OS=Homo sapiens OX=9606 GN=KRAS PE=1 SV=1	KRAS	0	11.347	17	3	3	3	189	21.6	6.77	4.63	3	0	10838102	1
High	Master Protein	Q8N1G2	Cap-specific mRNA (nucleoside-2'-O-)-methyltransferase 1 OS=Homo sapiens OX=9606 GN=CMTR1 PE=1 SV=1	CMTR1	0	7.222	3	3	3	3	835	95.3	7.05	3.7	3	0	4.33142e+06	1
High	Master Protein	Q8IXH7	Negative elongation factor C/D OS=Homo sapiens OX=9606 GN=NELFCD PE=1 SV=2	NELFCD	0	8.017	5	3	3	3	590	66.2	5.1	4.23	3	0	6.95852e+06	1
High	Master Protein	P56385	ATP synthase subunit e, mitochondrial OS=Homo sapiens OX=9606 GN=ATP5ME PE=1 SV=2	ATP5ME	0	9.101	42	3	3	3	69	7.9	9.35	2.45	3	0	2.24317e+07	1
High	Master Protein	Q13144	Translation initiation factor eIF-2B subunit epsilon OS=Homo sapiens OX=9606 GN=EIF2B5 PE=1 SV=3	EIF2B5	0	7.477	4	3	3	3	721	80.3	5.08	3.92	3	0	1.0228e+07	1
High	Master Protein	Q5VT66	Mitochondrial amidoxime-reducing component 1 OS=Homo sapiens OX=9606 GN=MTARC1 PE=1 SV=1	MTARC1	0	11.411	9	3	3	3	337	37.5	8.88	5.37	3	0	8.45266e+06	1
High	Master Protein	O00411	DNA-directed RNA polymerase, mitochondrial OS=Homo sapiens OX=9606 GN=POLRMT PE=1 SV=2	POLRMT	0	8.469	2	3	3	3	1230	138.5	8.98	3.7	3	0	4.29563e+06	1
High	Master Protein	O43670	BUB3-interacting and GLEBS motif-containing protein ZNF207 OS=Homo sapiens OX=9606 GN=ZNF207 PE=1 SV=1	ZNF207	0	10.256	9	3	3	3	478	50.7	9.1	9.57	3	0	1.64959e+07	1
High	Master Protein	Q6P587	Acylpyruvase FAHD1, mitochondrial OS=Homo sapiens OX=9606 GN=FAHD1 PE=1 SV=2	FAHD1	0	5.865	13	3	3	3	224	24.8	7.39	3.76	3	0	1.80011e+07	1
High	Master Protein	Q96GY0	Zinc finger C2HC domain-containing protein 1A OS=Homo sapiens OX=9606 GN=ZC2HC1A PE=1 SV=2	ZC2HC1A	0	7.225	9	3	3	3	325	35.1	9.82	2.68	3	0	7.25068e+06	1
High	Master Protein	Q9Y597	BTB/POZ domain-containing protein KCTD3 OS=Homo sapiens OX=9606 GN=KCTD3 PE=1 SV=2	KCTD3	0	14.348	5	3	3	3	815	88.9	7.03	8.24	3	0	2105113	1
High	Master Protein	P20674	Cytochrome c oxidase subunit 5A, mitochondrial OS=Homo sapiens OX=9606 GN=COX5A PE=1 SV=2	COX5A	0	10.662	27	3	3	3	150	16.8	6.79	4.82	3	0	8.51287e+06	1
High	Master Protein	O43795	Unconventional myosin-Ib OS=Homo sapiens OX=9606 GN=MYO1B PE=1 SV=3	MYO1B	0	7.311	2	3	3	3	1136	131.9	9.38	2.21	3	0	4.42812e+06	1
High	Master Protein	Q86W42	THO complex subunit 6 homolog OS=Homo sapiens OX=9606 GN=THOC6 PE=1 SV=1	THOC6	0	10.441	10	3	3	3	341	37.5	7.43	7.79	3	0	9304360	1
High	Master Protein	Q92466	DNA damage-binding protein 2 OS=Homo sapiens OX=9606 GN=DDB2 PE=1 SV=1	DDB2	0	8.898	6	3	3	3	427	47.8	9.47	3.75	3	0	9666304	1
High	Master Protein	Q86VM9	Zinc finger CCCH domain-containing protein 18 OS=Homo sapiens OX=9606 GN=ZC3H18 PE=1 SV=2	ZC3H18	0	5.863	3	3	3	3	953	106.3	8.32	3.24	3	0	1.34604e+07	1
High	Master Protein	P17568	NADH dehydrogenase [ubiquinone] 1 beta subcomplex subunit 7 OS=Homo sapiens OX=9606 GN=NDUFB7 PE=1 SV=4	NDUFB7	0	7.862	21	3	3	3	137	16.4	8.92	3.61	3	0	1.24989e+07	1
High	Master Protein	P49005	DNA polymerase delta subunit 2 OS=Homo sapiens OX=9606 GN=POLD2 PE=1 SV=1	POLD2	0	11.988	10	3	3	3	469	51.3	5.58	6.7	3	0	5843182	1
High	Master Protein	Q9BV86	N-terminal Xaa-Pro-Lys N-methyltransferase 1 OS=Homo sapiens OX=9606 GN=NTMT1 PE=1 SV=3	NTMT1	0	4.932	13	3	3	3	223	25.4	5.52	2.18	3	0	4.21475e+06	1
High	Master Protein	Q6NXS1	Protein phosphatase inhibitor 2 family member B OS=Homo sapiens OX=9606 GN=PPP1R2B PE=1 SV=2	PPP1R2B	0	16.94	13	3	3	3	205	23.1	4.87	9.52	3	0	1.09507e+07	1
High	Master Protein	Q9UBW8	COP9 signalosome complex subunit 7a OS=Homo sapiens OX=9606 GN=COPS7A PE=1 SV=1	COPS7A	0	11.266	11	3	3	3	275	30.3	8.22	7.03	3	0	4.22263e+06	1
High	Master Protein	Q9BRP8	Partner of Y14 and mago OS=Homo sapiens OX=9606 GN=PYM1 PE=1 SV=1	PYM1	0	16.387	21	3	3	3	204	22.6	9.45	6.16	3	0	6.41863e+06	1
High	Master Protein	Q9GZR7	ATP-dependent RNA helicase DDX24 OS=Homo sapiens OX=9606 GN=DDX24 PE=1 SV=1	DDX24	0	10.423	4	3	3	3	859	96.3	9.06	7.49	3	0	4.70491e+06	1
High	Master Protein	P56134	ATP synthase subunit f, mitochondrial OS=Homo sapiens OX=9606 GN=ATP5MF PE=1 SV=3	ATP5MF	0	17.363	26	2	3	2	94	10.9	9.67	8.22	2	0	1.17302e+07	1
High	Master Protein	Q8N556	Actin filament-associated protein 1 OS=Homo sapiens OX=9606 GN=AFAP1 PE=1 SV=2	AFAP1	0	7.111	4	3	3	3	730	80.7	8.68	6.77	3	0	4.41398e+06	1
High	Master Protein	Q9NR50	Translation initiation factor eIF-2B subunit gamma OS=Homo sapiens OX=9606 GN=EIF2B3 PE=1 SV=1	EIF2B3	0	10.975	8	3	3	3	452	50.2	6.47	5.13	3	0	1.28608e+07	1
High	Master Protein	O60934	Nibrin OS=Homo sapiens OX=9606 GN=NBN PE=1 SV=1	NBN	0	15.796	5	3	3	3	754	84.9	6.9	7.2	3	0	2.3788e+06	1
High	Master Protein	Q14527	Helicase-like transcription factor OS=Homo sapiens OX=9606 GN=HLTF PE=1 SV=2	HLTF	0	6.392	3	3	3	3	1009	113.9	8.6	1.9	3	0	6385387	1
High	None	Q14571	Inositol 1,4,5-trisphosphate receptor type 2 OS=Homo sapiens OX=9606 GN=ITPR2 PE=1 SV=2	ITPR2	0.001	2.958	1	2	3	2	2701	307.9	6.43	3.6	2	0	1.90312e+06	1
High	Master Protein	Q8WUY1	Protein THEM6 OS=Homo sapiens OX=9606 GN=THEM6 PE=1 SV=2	THEM6	0	7.885	13	3	3	3	208	23.9	9.55	6.76	3	0	7.78881e+06	1
High	Master Protein	Q4J6C6	Prolyl endopeptidase-like OS=Homo sapiens OX=9606 GN=PREPL PE=1 SV=1	PREPL	0	8.564	4	3	3	3	727	83.9	6.38	1.6	3	0	3.05897e+06	1
High	Master Protein	P52298	Nuclear cap-binding protein subunit 2 OS=Homo sapiens OX=9606 GN=NCBP2 PE=1 SV=1	NCBP2	0	6.136	17	3	3	3	156	18	8.21	2.24	3	0	9.50431e+06	1
High	Master Protein	P13987	CD59 glycoprotein OS=Homo sapiens OX=9606 GN=CD59 PE=1 SV=1	CD59	0	7.794	25	3	3	3	128	14.2	6.48	5.16	3	0	2.45526e+07	1
High	Master Protein	Q96J01	THO complex subunit 3 OS=Homo sapiens OX=9606 GN=THOC3 PE=1 SV=1	THOC3	0	13.466	13	3	3	3	351	38.7	6.09	6.01	3	0	8.95421e+06	1
High	Master Protein	Q96BN8	Ubiquitin thioesterase otulin OS=Homo sapiens OX=9606 GN=OTULIN PE=1 SV=3	OTULIN	0	6.809	7	3	3	3	352	40.2	5.47	3.67	3	0	7045737	1
High	Master Protein	Q5R3I4	Tetratricopeptide repeat protein 38 OS=Homo sapiens OX=9606 GN=TTC38 PE=1 SV=1	TTC38	0	10.01	5	2	2	2	469	52.8	5.99	5.81	2	0	2636392	1
High	Master Protein	Q8TA86	Retinitis pigmentosa 9 protein OS=Homo sapiens OX=9606 GN=RP9 PE=1 SV=2	RP9	0	8.455	9	2	2	2	221	26.1	9.79	1.8	2	0	1.56233e+06	1
High	None	Q8NHP1	Aflatoxin B1 aldehyde reductase member 4 OS=Homo sapiens OX=9606 GN=AKR7L PE=2 SV=7	AKR7L	0	6.058	6	2	2	2	331	36.9	6.87	2.75	2	0	9.2693e+06	1
High	Master Protein	Q8NHV4	Protein NEDD1 OS=Homo sapiens OX=9606 GN=NEDD1 PE=1 SV=1	NEDD1	0	3.913	2	2	2	2	660	71.9	7.97	1.77	2	0	7566378	1
High	Master Protein	Q9HA77	Probable cysteine--tRNA ligase, mitochondrial OS=Homo sapiens OX=9606 GN=CARS2 PE=1 SV=1	CARS2	0.002	2.606	3	2	2	2	564	62.2	8.34	1.95	2	0	1.44226e+06	1
High	Master Protein Candidate	Q9UKE5	TRAF2 and NCK-interacting protein kinase OS=Homo sapiens OX=9606 GN=TNIK PE=1 SV=1	TNIK	0.001	2.83	1	2	2	2	1360	154.8	7.17	2.01	2	0	3.2085e+07	1
High	None	Q14194	Dihydropyrimidinase-related protein 1 OS=Homo sapiens OX=9606 GN=CRMP1 PE=1 SV=1	CRMP1	0	13.344	5	2	2	2	572	62.1	7.03	6.85	2	0	1.07977e+07	1
High	Master Protein	Q6GMV2	Histone-lysine N-trimethyltransferase SMYD5 OS=Homo sapiens OX=9606 GN=SMYD5 PE=1 SV=2	SMYD5	0	5.232	4	2	2	2	418	47.3	5.05	1.95	2	0	3.29602e+06	1
High	Master Protein	P18887	DNA repair protein XRCC1 OS=Homo sapiens OX=9606 GN=XRCC1 PE=1 SV=3	XRCC1	0	5.214	3	2	2	2	633	69.5	6.28	1.65	2	0	3.90589e+06	1
High	Master Protein	Q9NPD8	Ubiquitin-conjugating enzyme E2 T OS=Homo sapiens OX=9606 GN=UBE2T PE=1 SV=1	UBE2T	0	7.031	10	2	2	2	197	22.5	7.99	5.34	2	0	6.64646e+06	1
High	Master Protein	Q96K76	Ubiquitin carboxyl-terminal hydrolase 47 OS=Homo sapiens OX=9606 GN=USP47 PE=1 SV=3	USP47	0	4.143	2	2	2	2	1375	157.2	5.08	1.97	2	0	3618427	1
High	Master Protein	Q5M775	Cytospin-B OS=Homo sapiens OX=9606 GN=SPECC1 PE=1 SV=1	SPECC1	0	7.891	2	2	2	2	1068	118.5	6.7	2.35	2	0	1.75101e+06	1
High	Master Protein	O14981	TATA-binding protein-associated factor 172 OS=Homo sapiens OX=9606 GN=BTAF1 PE=1 SV=2	BTAF1	0	8.743	1	2	2	2	1849	206.8	6.52	3.92	2	0	4.16637e+06	1
High	Master Protein	Q96CN7	Isochorismatase domain-containing protein 1 OS=Homo sapiens OX=9606 GN=ISOC1 PE=1 SV=3	ISOC1	0	9.112	7	2	2	2	298	32.2	7.39	2.44	2	0	5750674	1
High	Master Protein	P05549	Transcription factor AP-2-alpha OS=Homo sapiens OX=9606 GN=TFAP2A PE=1 SV=1	TFAP2A	0	5.685	6	2	2	2	437	48	8.02	2.11	2	0	2.87987e+06	1
High	Master Protein	P53365	Arfaptin-2 OS=Homo sapiens OX=9606 GN=ARFIP2 PE=1 SV=1	ARFIP2	0	17.548	8	2	2	2	341	37.8	6.04	6.4	2	0	1.76724e+06	1
High	Master Protein	O95363	Phenylalanine--tRNA ligase, mitochondrial OS=Homo sapiens OX=9606 GN=FARS2 PE=1 SV=1	FARS2	0	6.51	4	2	2	2	451	52.3	7.46	1.76	2	0	6068261	1
High	Master Protein	Q9NSV4	Protein diaphanous homolog 3 OS=Homo sapiens OX=9606 GN=DIAPH3 PE=1 SV=4	DIAPH3	0	12.256	2	2	2	2	1193	136.8	7.03	5.09	2	0	10512448	1
High	Master Protein	P62993	Growth factor receptor-bound protein 2 OS=Homo sapiens OX=9606 GN=GRB2 PE=1 SV=1	GRB2	0	9.2	10	2	2	2	217	25.2	6.32	4.48	2	0	3.04053e+06	1
High	Master Protein	Q8N183	NADH dehydrogenase [ubiquinone] 1 alpha subcomplex assembly factor 2 OS=Homo sapiens OX=9606 GN=NDUFAF2 PE=1 SV=1	NDUFAF2	0	3.464	14	2	2	2	169	19.8	8.97	2.12	2	0	2.74084e+06	1
High	Master Protein	Q6Y7W6	GRB10-interacting GYF protein 2 OS=Homo sapiens OX=9606 GN=GIGYF2 PE=1 SV=1	GIGYF2	0	12.599	2	2	2	2	1299	150	5.54	5.92	2	0	4.18901e+06	1
High	Master Protein	Q9UI09	NADH dehydrogenase [ubiquinone] 1 alpha subcomplex subunit 12 OS=Homo sapiens OX=9606 GN=NDUFA12 PE=1 SV=1	NDUFA12	0	5.509	14	2	2	2	145	17.1	9.63	2.12	2	0	2.46687e+06	1
High	Master Protein	Q8NI60	Atypical kinase COQ8A, mitochondrial OS=Homo sapiens OX=9606 GN=COQ8A PE=1 SV=1	COQ8A	0	18.358	4	2	2	2	647	71.9	6.99	7.56	2	0	6.22187e+06	1
High	Master Protein Candidate	Q8N4C8	Misshapen-like kinase 1 OS=Homo sapiens OX=9606 GN=MINK1 PE=1 SV=2	MINK1	0.001	2.83	1	2	2	2	1332	149.7	7.85	2.01	2	0	3.2085e+07	1
High	Master Protein	Q8NEB9	Phosphatidylinositol 3-kinase catalytic subunit type 3 OS=Homo sapiens OX=9606 GN=PIK3C3 PE=1 SV=1	PIK3C3	0.004	2.245	2	2	2	2	887	101.5	6.81	1.62	2	0	37714300	1
High	Master Protein	O95819	Mitogen-activated protein kinase kinase kinase kinase 4 OS=Homo sapiens OX=9606 GN=MAP4K4 PE=1 SV=2	MAP4K4	0.001	2.83	1	2	2	2	1239	142	7.46	2.01	2	0	3.2085e+07	1
High	Master Protein	P19388	DNA-directed RNA polymerases I, II, and III subunit RPABC1 OS=Homo sapiens OX=9606 GN=POLR2E PE=1 SV=4	POLR2E	0	4.188	9	2	2	2	210	24.5	5.95	2.02	2	0	3.69597e+06	1
High	Master Protein	O95817	BAG family molecular chaperone regulator 3 OS=Homo sapiens OX=9606 GN=BAG3 PE=1 SV=3	BAG3	0	16.626	7	2	2	2	575	61.6	6.95	4.28	2	0	1.41278e+06	1
High	Master Protein	Q86U38	Nucleolar protein 9 OS=Homo sapiens OX=9606 GN=NOP9 PE=1 SV=1	NOP9	0	4.469	3	2	2	2	636	69.4	7.28	2.25	2	0		1
High	Master Protein	P48509	CD151 antigen OS=Homo sapiens OX=9606 GN=CD151 PE=1 SV=3	CD151	0	6.069	7	2	2	2	253	28.3	7.47	2.25	2	0	1.08497e+07	1
High	Master Protein	O75794	Cell division cycle protein 123 homolog OS=Homo sapiens OX=9606 GN=CDC123 PE=1 SV=1	CDC123	0	5.559	7	2	2	2	336	39.1	4.81	1.79	2	0	4.95281e+06	1
High	Master Protein	Q9BST9	Rhotekin OS=Homo sapiens OX=9606 GN=RTKN PE=1 SV=2	RTKN	0	3.604	3	2	2	2	563	62.6	7.44	2.01	2	0	5.94798e+06	1
High	Master Protein	P20290	Transcription factor BTF3 OS=Homo sapiens OX=9606 GN=BTF3 PE=1 SV=1	BTF3	0	12.5	13	2	2	2	206	22.2	9.38	4.5	2	0	11033012	1
High	Master Protein	Q92733	Proline-rich protein PRCC OS=Homo sapiens OX=9606 GN=PRCC PE=1 SV=1	PRCC	0	4.425	4	2	2	2	491	52.4	5.1	4.44	2	0	2.82492e+06	1
High	Master Protein	P42771	Cyclin-dependent kinase inhibitor 2A OS=Homo sapiens OX=9606 GN=CDKN2A PE=1 SV=2	CDKN2A	0	17.426	19	2	2	2	156	16.5	5.81	7.41	2	0	3.36697e+06	1
High	Master Protein	Q05209	Tyrosine-protein phosphatase non-receptor type 12 OS=Homo sapiens OX=9606 GN=PTPN12 PE=1 SV=3	PTPN12	0	8.68	4	2	2	2	780	88.1	5.62	2.12	2	0	1.9371e+06	1
High	Master Protein	O75792	Ribonuclease H2 subunit A OS=Homo sapiens OX=9606 GN=RNASEH2A PE=1 SV=2	RNASEH2A	0	5.431	6	2	2	2	299	33.4	5.25	4.61	2	0	4496011	1
High	Master Protein	P49916	DNA ligase 3 OS=Homo sapiens OX=9606 GN=LIG3 PE=1 SV=2	LIG3	0.005	2.147	1	2	2	2	1009	112.8	9.01	1.64	2	0	3.06575e+06	1
High	Master Protein	Q96JP5	E3 ubiquitin-protein ligase ZFP91 OS=Homo sapiens OX=9606 GN=ZFP91 PE=1 SV=1	ZFP91	0	8.088	4	2	2	2	570	63.4	7.36	1.6	2	0	1.08953e+07	1
High	None	P51531	Probable global transcription activator SNF2L2 OS=Homo sapiens OX=9606 GN=SMARCA2 PE=1 SV=2	SMARCA2	0	4.818	1	2	2	2	1590	181.2	7.2	4.59	2	0	3.88939e+06	1
High	Master Protein	P51808	Dynein light chain Tctex-type 3 OS=Homo sapiens OX=9606 GN=DYNLT3 PE=1 SV=1	DYNLT3	0	11.399	20	2	2	2	116	13.1	5.66	2.57	2	0	1.98104e+06	1
High	Master Protein	P55081	Microfibrillar-associated protein 1 OS=Homo sapiens OX=9606 GN=MFAP1 PE=1 SV=2	MFAP1	0	5.718	5	2	2	2	439	51.9	4.98	4.21	2	0	5.62256e+06	1
High	Master Protein Candidate	Q93096	Protein tyrosine phosphatase type IVA 1 OS=Homo sapiens OX=9606 GN=PTP4A1 PE=1 SV=2	PTP4A1	0	13.084	13	2	2	2	173	19.8	8.97	2.4	2	0	6062398	1
High	Master Protein	O14684	Prostaglandin E synthase OS=Homo sapiens OX=9606 GN=PTGES PE=1 SV=2	PTGES	0	5.802	12	2	2	2	152	17.1	9.5	4.09	2	0	6.15251e+06	1
High	Master Protein	Q9NRX4	14 kDa phosphohistidine phosphatase OS=Homo sapiens OX=9606 GN=PHPT1 PE=1 SV=1	PHPT1	0	9.871	18	2	2	2	125	13.8	6.07	3.23	2	0	6648246	1
High	Master Protein	Q96LJ7	Dehydrogenase/reductase SDR family member 1 OS=Homo sapiens OX=9606 GN=DHRS1 PE=1 SV=1	DHRS1	0	8.721	8	2	2	2	313	33.9	7.83	3.25	2	0	7.53239e+06	1
High	Master Protein	Q6P158	Putative ATP-dependent RNA helicase DHX57 OS=Homo sapiens OX=9606 GN=DHX57 PE=1 SV=2	DHX57	0	4.942	1	2	2	2	1386	155.5	7.71	4.12	2	0	3.3528e+06	1
High	Master Protein	O75880	Protein SCO1 homolog, mitochondrial OS=Homo sapiens OX=9606 GN=SCO1 PE=1 SV=1	SCO1	0	13.133	9	2	2	2	301	33.8	8.88	4.3	2	0	6792307	1
High	Master Protein	Q99707	Methionine synthase OS=Homo sapiens OX=9606 GN=MTR PE=1 SV=2	MTR	0	6.857	2	2	2	2	1265	140.4	5.58	4.61	2	0	1.37611e+06	1
High	Master Protein	Q9BSH4	Translational activator of cytochrome c oxidase 1 OS=Homo sapiens OX=9606 GN=TACO1 PE=1 SV=1	TACO1	0	18.554	10	2	2	2	297	32.5	8.13	8.57	2	0	1.11983e+07	1
High	Master Protein	Q15650	Activating signal cointegrator 1 OS=Homo sapiens OX=9606 GN=TRIP4 PE=1 SV=4	TRIP4	0	6.369	3	2	2	2	581	66.1	7.85	4.31	2	0	3.9742e+06	1
High	Master Protein	A1X283	SH3 and PX domain-containing protein 2B OS=Homo sapiens OX=9606 GN=SH3PXD2B PE=1 SV=3	SH3PXD2B	0	7.92	2	2	2	2	911	101.5	8.69	5.11	2	0	5.39911e+06	1
High	Master Protein	Q9Y2D0	Carbonic anhydrase 5B, mitochondrial OS=Homo sapiens OX=9606 GN=CA5B PE=1 SV=1	CA5B	0	4.902	5	2	2	2	317	36.4	7.81	0	2	0	4.06598e+06	1
High	Master Protein	Q9Y618	Nuclear receptor corepressor 2 OS=Homo sapiens OX=9606 GN=NCOR2 PE=1 SV=3	NCOR2	0	3.548	1	2	2	2	2514	273.5	7.59	2.18	2	0	452361	1
High	Master Protein	Q12769	Nuclear pore complex protein Nup160 OS=Homo sapiens OX=9606 GN=NUP160 PE=1 SV=3	NUP160	0	8.015	2	2	2	2	1436	162	5.5	4.99	2	0	4.14632e+06	1
High	Master Protein	P33897	ATP-binding cassette sub-family D member 1 OS=Homo sapiens OX=9606 GN=ABCD1 PE=1 SV=2	ABCD1	0	5.272	3	2	2	2	745	82.9	8.95	2.77	2	0	1.58549e+06	1
High	Master Protein Candidate	Q59GN2	Putative ribosomal protein eL39-like 5 OS=Homo sapiens OX=9606 GN=RPL39P5 PE=5 SV=2	RPL39P5	0	4.933	24	2	2	2	51	6.3	12.32	6.11	2	0	4.46343e+07	1
High	Master Protein	Q9NWH9	SAFB-like transcription modulator OS=Homo sapiens OX=9606 GN=SLTM PE=1 SV=2	SLTM	0	4.935	2	2	2	2	1034	117.1	7.87	3.86	2	0	6.49246e+06	1
High	Master Protein	Q9Y6M0	Testisin OS=Homo sapiens OX=9606 GN=PRSS21 PE=1 SV=1	PRSS21	0	7.041	6	2	2	2	314	34.9	7.62	1.84	2	0	1.33723e+07	1
High	Master Protein	Q9NUK0	Muscleblind-like protein 3 OS=Homo sapiens OX=9606 GN=MBNL3 PE=1 SV=2	MBNL3	0	6.969	6	2	2	2	354	38.5	8.81	0	2	0	5.67628e+06	1
High	Master Protein	Q8IVM0	Coiled-coil domain-containing protein 50 OS=Homo sapiens OX=9606 GN=CCDC50 PE=1 SV=1	CCDC50	0	7.433	6	2	2	2	306	35.8	6.65	4.18	2	0	2.68689e+06	1
High	Master Protein Candidate	Q96CX2	BTB/POZ domain-containing protein KCTD12 OS=Homo sapiens OX=9606 GN=KCTD12 PE=1 SV=1	KCTD12	0	3.639	4	2	2	2	325	35.7	5.64	3.86	2	0	2.34153e+06	1
High	Master Protein	Q86U44	N6-adenosine-methyltransferase catalytic subunit OS=Homo sapiens OX=9606 GN=METTL3 PE=1 SV=2	METTL3	0	6.853	5	2	2	2	580	64.4	6.42	2.21	2	0	3.71396e+06	1
High	Master Protein	Q9UEY8	Gamma-adducin OS=Homo sapiens OX=9606 GN=ADD3 PE=1 SV=1	ADD3	0	8.339	3	2	2	2	706	79.1	6.32	4.27	2	0	9.15333e+06	1
High	None	P46439	Glutathione S-transferase Mu 5 OS=Homo sapiens OX=9606 GN=GSTM5 PE=1 SV=3	GSTM5	0	4.432	7	2	2	2	218	25.7	7.39	2.42	2	0	1.69475e+07	1
High	Master Protein	Q9NX00	Transmembrane protein 160 OS=Homo sapiens OX=9606 GN=TMEM160 PE=1 SV=1	TMEM160	0	4.344	9	2	2	2	188	19.6	8.03	1.7	2	0	8.85396e+06	1
High	Master Protein	P49770	Translation initiation factor eIF-2B subunit beta OS=Homo sapiens OX=9606 GN=EIF2B2 PE=1 SV=3	EIF2B2	0	5.235	7	2	2	2	351	39	6.16	4.11	2	0	3.93375e+06	1
High	Master Protein	Q08AM6	Protein VAC14 homolog OS=Homo sapiens OX=9606 GN=VAC14 PE=1 SV=1	VAC14	0.001	2.812	2	2	2	2	782	87.9	6.13	1.67	2	0	7008240	1
High	Master Protein	Q14432	cGMP-inhibited 3',5'-cyclic phosphodiesterase 3A OS=Homo sapiens OX=9606 GN=PDE3A PE=1 SV=3	PDE3A	0	3.762	3	2	2	2	1141	124.9	6	0	2	0	3.80043e+06	1
High	Master Protein	Q16718	NADH dehydrogenase [ubiquinone] 1 alpha subcomplex subunit 5 OS=Homo sapiens OX=9606 GN=NDUFA5 PE=1 SV=3	NDUFA5	0	8.029	16	2	2	2	116	13.5	5.99	5.09	2	0	6.66023e+06	1
High	Master Protein	O14965	Aurora kinase A OS=Homo sapiens OX=9606 GN=AURKA PE=1 SV=3	AURKA	0	7.071	7	2	2	2	403	45.8	9.39	3.6	2	0	2.08448e+06	1
High	Master Protein	Q9Y6D5	Brefeldin A-inhibited guanine nucleotide-exchange protein 2 OS=Homo sapiens OX=9606 GN=ARFGEF2 PE=1 SV=3	ARFGEF2	0	3.727	1	2	2	2	1785	201.9	6.33	2.07	2	0	2.65295e+06	1
High	Master Protein	Q8N3X1	Formin-binding protein 4 OS=Homo sapiens OX=9606 GN=FNBP4 PE=1 SV=3	FNBP4	0	4.173	3	2	2	2	1017	110.2	4.74	2.18	2	0	3.36466e+06	1
High	Master Protein	P83436	Conserved oligomeric Golgi complex subunit 7 OS=Homo sapiens OX=9606 GN=COG7 PE=1 SV=1	COG7	0	4.849	3	2	2	2	770	86.3	5.47	0	2	0	3.14957e+06	1
High	Master Protein	P19823	Inter-alpha-trypsin inhibitor heavy chain H2 OS=Homo sapiens OX=9606 GN=ITIH2 PE=1 SV=2	ITIH2	0	8.753	3	2	2	2	946	106.4	6.86	4.2	2	0	1.67307e+06	1
High	Master Protein	Q8N3U4	Cohesin subunit SA-2 OS=Homo sapiens OX=9606 GN=STAG2 PE=1 SV=3	STAG2	0.001	2.72	1	2	2	2	1231	141.2	5.43	2.07	2	0	4.83497e+06	1
High	Master Protein	P48200	Iron-responsive element-binding protein 2 OS=Homo sapiens OX=9606 GN=IREB2 PE=1 SV=4	IREB2	0	4.168	2	2	2	2	963	105	7.05	1.79	2	0	11835063	1
High	Master Protein	Q49A26	Cytokine-like nuclear factor N-PAC OS=Homo sapiens OX=9606 GN=GLYR1 PE=1 SV=4	GLYR1	0	7.328	4	2	2	2	553	60.5	9.17	3.11	2	0	3.01747e+06	1
High	Master Protein	Q9H1A4	Anaphase-promoting complex subunit 1 OS=Homo sapiens OX=9606 GN=ANAPC1 PE=1 SV=1	ANAPC1	0.002	2.686	1	2	2	2	1944	216.4	6.3	2.14	2	0	1.73897e+06	1
High	Master Protein	Q9NWT1	p21-activated protein kinase-interacting protein 1 OS=Homo sapiens OX=9606 GN=PAK1IP1 PE=1 SV=2	PAK1IP1	0	6.974	5	2	2	2	392	43.9	8.91	4.64	2	0	7665425	1
High	Master Protein	Q9BSD7	Cancer-related nucleoside-triphosphatase OS=Homo sapiens OX=9606 GN=NTPCR PE=1 SV=1	NTPCR	0	9.017	12	2	2	2	190	20.7	9.54	5.65	2	0	3.78997e+06	1
High	None	O00160	Unconventional myosin-If OS=Homo sapiens OX=9606 GN=MYO1F PE=1 SV=3	MYO1F	0	14.024	2	2	2	2	1098	124.8	9.11	7.55	2	0	1.20807e+07	1
High	Master Protein	Q9NX24	H/ACA ribonucleoprotein complex subunit 2 OS=Homo sapiens OX=9606 GN=NHP2 PE=1 SV=1	NHP2	0	6.59	13	2	2	2	153	17.2	8.22	4.35	2	0	18741764	1
High	Master Protein	Q9Y3D6	Mitochondrial fission 1 protein OS=Homo sapiens OX=9606 GN=FIS1 PE=1 SV=2	FIS1	0	12.925	16	2	2	2	152	16.9	8.79	6.01	2	0	6513837	1
High	Master Protein	Q86TI2	Dipeptidyl peptidase 9 OS=Homo sapiens OX=9606 GN=DPP9 PE=1 SV=3	DPP9	0	7.413	3	2	2	2	863	98.2	6.46	5.67	2	0	4437561	1
High	Master Protein	P56378	ATP synthase subunit ATP5MJ, mitochondrial OS=Homo sapiens OX=9606 GN=ATP5MJ PE=1 SV=1	ATP5MJ	0.002	2.599	28	2	2	2	58	6.7	10.08	1.95	2	0	14948874	1
High	Master Protein	Q99643	Succinate dehydrogenase cytochrome b560 subunit, mitochondrial OS=Homo sapiens OX=9606 GN=SDHC PE=1 SV=1	SDHC	0	9.327	12	2	2	2	169	18.6	9.69	5.5	2	0	4.33066e+06	1
High	Master Protein	Q15054	DNA polymerase delta subunit 3 OS=Homo sapiens OX=9606 GN=POLD3 PE=1 SV=2	POLD3	0	6.838	5	2	2	2	466	51.4	9.35	4.63	2	0	2388625	1
High	Master Protein	Q12974	Protein tyrosine phosphatase type IVA 2 OS=Homo sapiens OX=9606 GN=PTP4A2 PE=1 SV=1	PTP4A2	0	13.084	14	2	2	2	167	19.1	8.37	2.4	2	0	6062398	1
High	Master Protein	Q15041	ADP-ribosylation factor-like protein 6-interacting protein 1 OS=Homo sapiens OX=9606 GN=ARL6IP1 PE=1 SV=2	ARL6IP1	0	6.56	9	2	2	2	203	23.3	9.32	4.51	2	0	3.6167e+07	1
High	Master Protein	Q9Y6Y0	Influenza virus NS1A-binding protein OS=Homo sapiens OX=9606 GN=IVNS1ABP PE=1 SV=3	IVNS1ABP	0	3.828	2	2	2	2	642	71.7	5.53	1.81	2	0	3.22714e+06	1
High	Master Protein	O14548	Cytochrome c oxidase subunit 7A-related protein, mitochondrial OS=Homo sapiens OX=9606 GN=COX7A2L PE=1 SV=2	COX7A2L	0	8.338	19	2	2	2	114	12.6	9.42	3.56	2	0	2.52427e+06	1
High	None	Q16720	Plasma membrane calcium-transporting ATPase 3 OS=Homo sapiens OX=9606 GN=ATP2B3 PE=1 SV=3	ATP2B3	0	5.106	1	2	2	2	1220	134.1	5.62	4.66	2	0	8.30284e+06	1
High	Master Protein	Q7L592	Protein arginine methyltransferase NDUFAF7, mitochondrial OS=Homo sapiens OX=9606 GN=NDUFAF7 PE=1 SV=1	NDUFAF7	0	7.04	5	2	2	2	441	49.2	8.34	4.14	2	0	1.88211e+06	1
High	Master Protein	Q96DB5	Regulator of microtubule dynamics protein 1 OS=Homo sapiens OX=9606 GN=RMDN1 PE=1 SV=1	RMDN1	0	4.044	5	2	2	2	314	35.8	8.5	4.04	2	0	3.73683e+06	1
High	Master Protein	Q5VZK9	F-actin-uncapping protein LRRC16A OS=Homo sapiens OX=9606 GN=CARMIL1 PE=1 SV=1	CARMIL1	0	6.755	2	2	2	2	1371	151.5	7.85	4.16	2	0	2.50145e+06	1
High	Master Protein	P10620	Microsomal glutathione S-transferase 1 OS=Homo sapiens OX=9606 GN=MGST1 PE=1 SV=1	MGST1	0	17.67	9	2	2	2	155	17.6	9.39	7.88	2	0	11455990	1
High	Master Protein Candidate	P42229	Signal transducer and activator of transcription 5A OS=Homo sapiens OX=9606 GN=STAT5A PE=1 SV=1	STAT5A	0	5.929	2	2	2	2	794	90.6	6.39	2.13	2	0	1.0558e+07	1
High	Master Protein	O75940	Survival of motor neuron-related-splicing factor 30 OS=Homo sapiens OX=9606 GN=SMNDC1 PE=1 SV=1	SMNDC1	0	7.451	9	2	2	2	238	26.7	7.24	4.73	2	0	4.8386e+06	1
High	Master Protein	O00291	Huntingtin-interacting protein 1 OS=Homo sapiens OX=9606 GN=HIP1 PE=1 SV=5	HIP1	0.001	3.226	2	2	2	2	1037	116.1	5.3	2.33	2	0	7.82097e+06	1
High	Master Protein	Q96MW1	Coiled-coil domain-containing protein 43 OS=Homo sapiens OX=9606 GN=CCDC43 PE=1 SV=2	CCDC43	0	9.443	9	2	2	2	224	25.2	4.92	5.72	2	0	1.88614e+06	1
High	Master Protein	Q13823	Nucleolar GTP-binding protein 2 OS=Homo sapiens OX=9606 GN=GNL2 PE=1 SV=1	GNL2	0	10.186	4	2	2	2	731	83.6	9.25	4.66	2	0	4.58797e+06	1
High	Master Protein	Q9NY27	Serine/threonine-protein phosphatase 4 regulatory subunit 2 OS=Homo sapiens OX=9606 GN=PPP4R2 PE=1 SV=3	PPP4R2	0	5.673	5	2	2	2	417	46.9	4.54	2.9	2	0	1.22408e+06	1
High	None	Q5T035	Putative uncharacterized protein FAM120A2P OS=Homo sapiens OX=9606 GN=FAM120A2P PE=4 SV=1	FAM120A2P	0	6.737	12	2	2	2	196	20.7	7.33	3.58	2	0	1.10339e+07	1
High	Master Protein	Q01804	OTU domain-containing protein 4 OS=Homo sapiens OX=9606 GN=OTUD4 PE=1 SV=4	OTUD4	0	6.821	2	2	2	2	1114	124	6.71	2.85	2	0	4.09433e+06	1
High	Master Protein Candidate	Q13554	Calcium/calmodulin-dependent protein kinase type II subunit beta OS=Homo sapiens OX=9606 GN=CAMK2B PE=1 SV=3	CAMK2B	0	4.209	3	2	2	2	666	72.6	7.27	0	2	0	1.84658e+06	1
High	Master Protein	O43663	Protein regulator of cytokinesis 1 OS=Homo sapiens OX=9606 GN=PRC1 PE=1 SV=2	PRC1	0	6.159	3	2	2	2	620	71.6	6.68	3.1	2	0	2.01434e+08	1
High	Master Protein	P80297	Metallothionein-1X OS=Homo sapiens OX=9606 GN=MT1X PE=1 SV=1	MT1X	0	9.283	33	2	2	2	61	6.1	7.96	4.6	2	0	5.73935e+06	1
High	Master Protein	O00273	DNA fragmentation factor subunit alpha OS=Homo sapiens OX=9606 GN=DFFA PE=1 SV=1	DFFA	0	7.257	6	2	2	2	331	36.5	4.79	5.21	2	0	2.10167e+06	1
High	Master Protein	Q96S52	GPI transamidase component PIG-S OS=Homo sapiens OX=9606 GN=PIGS PE=1 SV=3	PIGS	0	10.451	6	2	2	2	555	61.6	6.49	4.18	2	0		1
High	Master Protein	P07203	Glutathione peroxidase 1 OS=Homo sapiens OX=9606 GN=GPX1 PE=1 SV=4	GPX1	0	14.55	15	2	2	2	203	22.1	6.55	3.37	2	0	3.25821e+06	1
High	Master Protein Candidate	P13640	Metallothionein-1G OS=Homo sapiens OX=9606 GN=MT1G PE=1 SV=2	MT1G	0	9.283	32	2	2	2	62	6.1	7.96	4.6	2	0	5.73935e+06	1
High	Master Protein	Q9H6S3	Epidermal growth factor receptor kinase substrate 8-like protein 2 OS=Homo sapiens OX=9606 GN=EPS8L2 PE=1 SV=2	EPS8L2	0	3.833	2	2	2	2	715	80.6	6.84	1.8	2	0	2.30549e+06	1
High	Master Protein	P51692	Signal transducer and activator of transcription 5B OS=Homo sapiens OX=9606 GN=STAT5B PE=1 SV=2	STAT5B	0	5.929	2	2	2	2	787	89.8	6.05	2.13	2	0	1.0558e+07	1
High	Master Protein	Q8TB03	Uncharacterized protein CXorf38 OS=Homo sapiens OX=9606 GN=CXorf38 PE=1 SV=1	CXorf38	0	6.525	7	2	2	2	319	36.6	6.3	4.03	2	0		1
High	None	O75828	Carbonyl reductase [NADPH] 3 OS=Homo sapiens OX=9606 GN=CBR3 PE=1 SV=3	CBR3	0	20.297	10	2	2	2	277	30.8	6.18	8.95	2	0	7.0601e+06	1
High	Master Protein	Q9NXF1	Testis-expressed protein 10 OS=Homo sapiens OX=9606 GN=TEX10 PE=1 SV=2	TEX10	0	14.793	3	2	2	2	929	105.6	9.36	7.5	2	0	1.27501e+06	1
High	Master Protein	O75683	Surfeit locus protein 6 OS=Homo sapiens OX=9606 GN=SURF6 PE=1 SV=3	SURF6	0	6.954	5	2	2	2	361	41.4	10.64	0	2	0	2.82394e+06	1
High	Master Protein	Q30201	Hereditary hemochromatosis protein OS=Homo sapiens OX=9606 GN=HFE PE=1 SV=1	HFE	0	10.215	7	2	2	2	348	40.1	6.6	6.32	2	0	2.52819e+06	1
High	Master Protein	Q8NHQ9	ATP-dependent RNA helicase DDX55 OS=Homo sapiens OX=9606 GN=DDX55 PE=1 SV=3	DDX55	0	7.918	4	2	2	2	600	68.5	9.25	4.39	2	0		1
High	Master Protein	O75127	Pentatricopeptide repeat-containing protein 1, mitochondrial OS=Homo sapiens OX=9606 GN=PTCD1 PE=1 SV=2	PTCD1	0	4.698	2	2	2	2	700	78.8	8.59	1.83	2	0	2.45419e+06	1
High	Master Protein	Q96T88	E3 ubiquitin-protein ligase UHRF1 OS=Homo sapiens OX=9606 GN=UHRF1 PE=1 SV=1	UHRF1	0	3.761	2	2	2	2	793	89.8	7.56	1.78	2	0	5.29116e+06	1
High	Master Protein	P02787	Serotransferrin OS=Homo sapiens OX=9606 GN=TF PE=1 SV=4	TF	0	3.633	1	2	2	2	698	77	7.12	0	2	0	21892304	1
High	Master Protein	Q9H0H5	Rac GTPase-activating protein 1 OS=Homo sapiens OX=9606 GN=RACGAP1 PE=1 SV=1	RACGAP1	0	5.779	3	2	2	2	632	71	8.88	1.9	2	0	2419678	1
High	Master Protein	Q9Y315	Deoxyribose-phosphate aldolase OS=Homo sapiens OX=9606 GN=DERA PE=1 SV=2	DERA	0	7.578	7	2	2	2	318	35.2	8.94	2.96	2	0	9030309	1
High	Master Protein	Q8IVL5	Prolyl 3-hydroxylase 2 OS=Homo sapiens OX=9606 GN=P3H2 PE=1 SV=1	P3H2	0	8.202	3	2	2	2	708	80.9	5.71	3.73	2	0	4.34533e+06	1
High	Master Protein	O95297	Myelin protein zero-like protein 1 OS=Homo sapiens OX=9606 GN=MPZL1 PE=1 SV=1	MPZL1	0	5.977	8	2	2	2	269	29.1	8.72	4.82	2	0		1
High	Master Protein	Q969N2	GPI transamidase component PIG-T OS=Homo sapiens OX=9606 GN=PIGT PE=1 SV=1	PIGT	0	4.077	3	2	2	2	578	65.7	8.38	2.11	2	0	3977557	1
High	Master Protein	Q9Y3X0	Coiled-coil domain-containing protein 9 OS=Homo sapiens OX=9606 GN=CCDC9 PE=1 SV=1	CCDC9	0	8.772	5	2	2	2	531	59.7	5.4	5.56	2	0	4.81551e+06	1
High	Master Protein	P62891	Large ribosomal subunit protein eL39 OS=Homo sapiens OX=9606 GN=RPL39 PE=1 SV=2	RPL39	0	4.933	24	2	2	2	51	6.4	12.56	6.11	2	0	4.46343e+07	1
High	Master Protein	Q96HY7	2-oxoadipate dehydrogenase complex component E1 OS=Homo sapiens OX=9606 GN=DHTKD1 PE=1 SV=2	DHTKD1	0	6.588	2	2	2	2	919	103	6.93	1.93	2	0	7045409	1
High	Master Protein	Q13043	Serine/threonine-protein kinase 4 OS=Homo sapiens OX=9606 GN=STK4 PE=1 SV=2	STK4	0	7.99	5	2	2	2	487	55.6	5.07	3.02	2	0	1.86871e+06	1
High	Master Protein Candidate	P02795	Metallothionein-2 OS=Homo sapiens OX=9606 GN=MT2A PE=1 SV=1	MT2A	0	9.283	33	2	2	2	61	6	7.83	4.6	2	0	5.73935e+06	1
High	Master Protein	Q86XI2	Condensin-2 complex subunit G2 OS=Homo sapiens OX=9606 GN=NCAPG2 PE=1 SV=1	NCAPG2	0.001	2.712	1	2	2	2	1143	130.9	6.87	0	2	0	5.01805e+06	1
High	Master Protein	P49761	Dual specificity protein kinase CLK3 OS=Homo sapiens OX=9606 GN=CLK3 PE=1 SV=3	CLK3	0	9.987	4	2	2	2	638	73.5	9.92	2.94	2	0	3.46201e+06	1
High	Master Protein	Q9BQ61	Telomerase RNA component interacting RNase OS=Homo sapiens OX=9606 GN=TRIR PE=1 SV=1	TRIR	0	6.85	15	2	2	2	176	18.4	9.44	2.37	2	0	6.22275e+06	1
High	Master Protein	Q14789	Golgin subfamily B member 1 OS=Homo sapiens OX=9606 GN=GOLGB1 PE=1 SV=2	GOLGB1	0	7.288	1	2	2	2	3259	375.8	5	2.58	2	0	3.44648e+06	1
High	Master Protein	Q9BXW9	Fanconi anemia group D2 protein OS=Homo sapiens OX=9606 GN=FANCD2 PE=1 SV=2	FANCD2	0	4.312	1	2	2	2	1451	164	5.88	2.12	2	0	2.47821e+06	1
High	Master Protein	Q9NVP1	ATP-dependent RNA helicase DDX18 OS=Homo sapiens OX=9606 GN=DDX18 PE=1 SV=2	DDX18	0	8.015	3	2	2	2	670	75.4	9.5	5.71	2	0	4.50522e+06	1
High	Master Protein	Q9BY43	Charged multivesicular body protein 4a OS=Homo sapiens OX=9606 GN=CHMP4A PE=1 SV=3	CHMP4A	0	4.694	10	2	2	2	222	25.1	4.7	3.24	2	0		1
High	Master Protein	Q9H0U3	Magnesium transporter protein 1 OS=Homo sapiens OX=9606 GN=MAGT1 PE=1 SV=1	MAGT1	0.002	2.59	4	2	2	2	335	38	9.63	2.06	2	0	7.9531e+06	1
High	Master Protein	O60831	PRA1 family protein 2 OS=Homo sapiens OX=9606 GN=PRAF2 PE=1 SV=1	PRAF2	0	3.71	10	2	2	2	178	19.2	9.19	2.08	2	0	5831496	1
High	Master Protein	Q9Y4R8	Telomere length regulation protein TEL2 homolog OS=Homo sapiens OX=9606 GN=TELO2 PE=1 SV=2	TELO2	0.001	3.035	2	2	2	2	837	91.7	5.76	1.66	2	0	5.38402e+06	1
High	Master Protein	Q9BWM7	Sideroflexin-3 OS=Homo sapiens OX=9606 GN=SFXN3 PE=1 SV=3	SFXN3	0	7.367	9	2	2	2	321	35.5	9.1	3.26	2	0	3.58205e+06	1
High	Master Protein	Q8NE86	Calcium uniporter protein, mitochondrial OS=Homo sapiens OX=9606 GN=MCU PE=1 SV=1	MCU	0	8.556	6	2	2	2	351	39.8	8.65	5.75	2	0	4.38354e+06	1
High	Master Protein	Q15814	Tubulin-specific chaperone C OS=Homo sapiens OX=9606 GN=TBCC PE=1 SV=2	TBCC	0	4.04	4	2	2	2	346	39.2	5.71	0	2	0	1.11613e+06	1
High	Master Protein	O75152	Zinc finger CCCH domain-containing protein 11A OS=Homo sapiens OX=9606 GN=ZC3H11A PE=1 SV=3	ZC3H11A	0	6.99	3	2	2	2	810	89.1	8.37	5.22	2	0	3946390	1
High	Master Protein	Q9Y2V2	Calcium-regulated heat-stable protein 1 OS=Homo sapiens OX=9606 GN=CARHSP1 PE=1 SV=2	CARHSP1	0	13.147	18	2	2	2	147	15.9	8.21	6.8	2	0	5.81133e+06	1
High	Master Protein	Q8WTV0	Scavenger receptor class B member 1 OS=Homo sapiens OX=9606 GN=SCARB1 PE=1 SV=1	SCARB1	0	7.386	4	2	2	2	552	60.8	8.24	4.33	2	0	7985628	1
High	Master Protein	Q9Y3A6	Transmembrane emp24 domain-containing protein 5 OS=Homo sapiens OX=9606 GN=TMED5 PE=1 SV=1	TMED5	0	6.714	9	2	2	2	229	26	4.84	3.86	2	0	7.5436e+06	1
High	Master Protein	Q8N9T8	Protein KRI1 homolog OS=Homo sapiens OX=9606 GN=KRI1 PE=1 SV=3	KRI1	0	6.995	3	2	2	2	703	82.5	5.14	4.48	2	0	2.81057e+06	1
High	Master Protein	O75391	Sperm-associated antigen 7 OS=Homo sapiens OX=9606 GN=SPAG7 PE=1 SV=2	SPAG7	0	9.734	10	2	2	2	227	26	7.91	5.81	2	0	3.42968e+06	1
High	Master Protein	Q8NAV1	Pre-mRNA-splicing factor 38A OS=Homo sapiens OX=9606 GN=PRPF38A PE=1 SV=1	PRPF38A	0	6.891	6	2	2	2	312	37.5	9.96	4.04	2	0	1.18032e+06	1
High	Master Protein	O95801	Tetratricopeptide repeat protein 4 OS=Homo sapiens OX=9606 GN=TTC4 PE=1 SV=3	TTC4	0	10.513	6	2	2	2	387	44.7	5.6	5.64	2	0	4.05133e+06	1
High	Master Protein	O60443	Gasdermin-E OS=Homo sapiens OX=9606 GN=GSDME PE=1 SV=2	GSDME	0	8.407	4	2	2	2	496	54.5	5.17	3.43	2	0	3454723	1
High	Master Protein	Q9Y3C1	Nucleolar protein 16 OS=Homo sapiens OX=9606 GN=NOP16 PE=1 SV=2	NOP16	0	3.533	8	2	2	2	178	21.2	9.94	0	2	0	7.17585e+06	1
High	Master Protein	Q96RE7	Nucleus accumbens-associated protein 1 OS=Homo sapiens OX=9606 GN=NACC1 PE=1 SV=1	NACC1	0	6.348	4	2	2	2	527	57.2	5.74	3.36	2	0		1
High	Master Protein	Q9NRK6	ATP-binding cassette sub-family B member 10, mitochondrial OS=Homo sapiens OX=9606 GN=ABCB10 PE=1 SV=2	ABCB10	0	3.789	3	2	2	2	738	79.1	9.85	2.11	2	0	2809166	1
High	Master Protein	Q08AF3	Schlafen family member 5 OS=Homo sapiens OX=9606 GN=SLFN5 PE=1 SV=1	SLFN5	0	6.482	2	2	2	2	891	101	8.22	4.74	2	0	983763	1
High	Master Protein	Q14139	Ubiquitin conjugation factor E4 A OS=Homo sapiens OX=9606 GN=UBE4A PE=1 SV=2	UBE4A	0	7.943	2	2	2	2	1066	122.5	5.24	4.96	2	0	2.45218e+06	1
High	Master Protein	Q03393	6-pyruvoyl tetrahydrobiopterin synthase OS=Homo sapiens OX=9606 GN=PTS PE=1 SV=1	PTS	0	3.469	12	2	2	2	145	16.4	6.68	4.13	2	0	2.35387e+07	1
High	Master Protein	P62304	Small nuclear ribonucleoprotein E OS=Homo sapiens OX=9606 GN=SNRPE PE=1 SV=1	SNRPE	0	10.132	29	2	2	2	92	10.8	9.44	6.13	2	0	2.53888e+06	1
High	Master Protein	Q9H7B4	Histone-lysine N-methyltransferase SMYD3 OS=Homo sapiens OX=9606 GN=SMYD3 PE=1 SV=4	SMYD3	0	6.15	5	2	2	2	428	49.1	7.25	5.28	2	0	3.35116e+06	1
High	Master Protein	Q5T655	Cilia- and flagella-associated protein 58 OS=Homo sapiens OX=9606 GN=CFAP58 PE=1 SV=1	CFAP58	0.004	2.188	2	2	2	2	872	103.4	8.41	1.63	2	0		1
High	Master Protein	Q9UKT5	F-box only protein 4 OS=Homo sapiens OX=9606 GN=FBXO4 PE=1 SV=2	FBXO4	0	6.983	5	2	2	2	387	44.1	6.16	2.16	2	0	2.48989e+06	1
High	Master Protein	O00217	NADH dehydrogenase [ubiquinone] iron-sulfur protein 8, mitochondrial OS=Homo sapiens OX=9606 GN=NDUFS8 PE=1 SV=1	NDUFS8	0	4.663	9	2	2	2	210	23.7	6.34	2.32	2	0	2.0739e+06	1
High	Master Protein	P62942	Peptidyl-prolyl cis-trans isomerase FKBP1A OS=Homo sapiens OX=9606 GN=FKBP1A PE=1 SV=2	FKBP1A	0	12.701	30	2	2	2	108	11.9	8.16	4.02	2	0	9878497	1
High	Master Protein	Q68CQ4	U3 small nucleolar RNA-associated protein 25 homolog OS=Homo sapiens OX=9606 GN=UTP25 PE=1 SV=2	UTP25	0	6.547	3	2	2	2	756	87	5.88	2.09	2	0	1.8985e+06	1
High	None	P26232	Catenin alpha-2 OS=Homo sapiens OX=9606 GN=CTNNA2 PE=1 SV=5	CTNNA2	0	8.088	2	2	2	2	953	105.2	5.71	2.89	2	0	4.58898e+06	1
High	Master Protein	P42695	Condensin-2 complex subunit D3 OS=Homo sapiens OX=9606 GN=NCAPD3 PE=1 SV=2	NCAPD3	0.002	2.665	1	2	2	2	1498	168.8	7.5	1.81	2	0	2.87264e+06	1
High	Master Protein	Q99661	Kinesin-like protein KIF2C OS=Homo sapiens OX=9606 GN=KIF2C PE=1 SV=2	KIF2C	0	9.209	3	2	2	2	725	81.3	7.83	5.6	2	0	2.08838e+06	1
High	Master Protein	P53985	Monocarboxylate transporter 1 OS=Homo sapiens OX=9606 GN=SLC16A1 PE=1 SV=3	SLC16A1	0	8.897	6	2	2	2	500	53.9	8.66	2.57	2	0	7.03369e+06	1
High	Master Protein	P26006	Integrin alpha-3 OS=Homo sapiens OX=9606 GN=ITGA3 PE=1 SV=5	ITGA3	0	5.605	2	2	2	2	1051	116.5	6.77	2.36	2	0		1
High	Master Protein	Q8N9N2	Activating signal cointegrator 1 complex subunit 1 OS=Homo sapiens OX=9606 GN=ASCC1 PE=1 SV=1	ASCC1	0	5.254	4	2	2	2	400	45.5	5.54	4	2	0	2.94013e+06	1
High	Master Protein	Q8IVT2	Mitotic interactor and substrate of PLK1 OS=Homo sapiens OX=9606 GN=MISP PE=1 SV=1	MISP	0	9.38	5	2	2	2	679	75.3	6.83	3.56	2	0	3.07693e+06	1
High	Master Protein	Q68DU8	BTB/POZ domain-containing protein KCTD16 OS=Homo sapiens OX=9606 GN=KCTD16 PE=1 SV=1	KCTD16	0	3.639	3	2	2	2	428	49.1	8.09	3.86	2	0	2.34153e+06	1
High	Master Protein	P35611	Alpha-adducin OS=Homo sapiens OX=9606 GN=ADD1 PE=1 SV=2	ADD1	0	6.507	4	2	2	2	737	80.9	5.83	2.22	2	0	3.98327e+06	1
High	Master Protein	P35269	General transcription factor IIF subunit 1 OS=Homo sapiens OX=9606 GN=GTF2F1 PE=1 SV=2	GTF2F1	0	3.424	4	2	2	2	517	58.2	7.49	2.43	2	0	5.02166e+06	1
High	Master Protein	Q1ED39	Lysine-rich nucleolar protein 1 OS=Homo sapiens OX=9606 GN=KNOP1 PE=1 SV=1	KNOP1	0	6.733	5	2	2	2	458	51.6	9.86	3.66	2	0	3.20529e+06	1
High	Master Protein	Q96JB1	Dynein axonemal heavy chain 8 OS=Homo sapiens OX=9606 GN=DNAH8 PE=1 SV=2	DNAH8	0.005	2.116	0	2	2	2	4490	514.3	6.32	1.64	2	0	26502200	1
High	Master Protein	P14854	Cytochrome c oxidase subunit 6B1 OS=Homo sapiens OX=9606 GN=COX6B1 PE=1 SV=2	COX6B1	0	6.748	22	2	2	2	86	10.2	7.05	2.23	2	0	1.66214e+07	1
High	Master Protein	P52758	2-iminobutanoate/2-iminopropanoate deaminase OS=Homo sapiens OX=9606 GN=RIDA PE=1 SV=1	RIDA	0	13.565	20	2	2	2	137	14.5	8.68	6.24	2	0	4.8013e+06	1
High	Master Protein	Q6YHK3	CD109 antigen OS=Homo sapiens OX=9606 GN=CD109 PE=1 SV=2	CD109	0	10.075	1	2	2	2	1445	161.6	5.85	3.07	2	0	3254948	1
High	Master Protein	P82912	Small ribosomal subunit protein uS11m OS=Homo sapiens OX=9606 GN=MRPS11 PE=1 SV=2	MRPS11	0	7.454	15	2	2	2	194	20.6	10.81	5.45	2	0	1.79666e+06	1
High	Master Protein	P78332	RNA-binding protein 6 OS=Homo sapiens OX=9606 GN=RBM6 PE=1 SV=5	RBM6	0	3.555	2	2	2	2	1123	128.6	6.32	0	2	0	2.96579e+06	1
High	Master Protein	P63220	Small ribosomal subunit protein eS21 OS=Homo sapiens OX=9606 GN=RPS21 PE=1 SV=1	RPS21	0	4.594	28	2	2	2	83	9.1	8.5	2.39	2	0	1.25787e+07	1
High	Master Protein	P56182	Ribosomal RNA processing protein 1 homolog A OS=Homo sapiens OX=9606 GN=RRP1 PE=1 SV=1	RRP1	0	10.418	5	2	2	2	461	52.8	9.33	5.84	2	0	4.25177e+06	1
High	Master Protein	Q96AY4	Tetratricopeptide repeat protein 28 OS=Homo sapiens OX=9606 GN=TTC28 PE=1 SV=4	TTC28	0.001	2.715	1	2	2	2	2481	270.7	6.89	1.78	2	0	525277442	1
High	Master Protein	P04150	Glucocorticoid receptor OS=Homo sapiens OX=9606 GN=NR3C1 PE=1 SV=1	NR3C1	0	8.59	3	2	2	2	777	85.6	6.38	4.65	2	0		1
High	Master Protein	P34949	Mannose-6-phosphate isomerase OS=Homo sapiens OX=9606 GN=MPI PE=1 SV=2	MPI	0	13.357	7	2	2	2	423	46.6	5.95	8.08	2	0	2.26372e+06	1
High	Master Protein	O14530	Thioredoxin domain-containing protein 9 OS=Homo sapiens OX=9606 GN=TXNDC9 PE=1 SV=2	TXNDC9	0	5.869	8	2	2	2	226	26.5	5.88	2.12	2	0	1.72258e+06	1
High	Master Protein	O14732	Inositol monophosphatase 2 OS=Homo sapiens OX=9606 GN=IMPA2 PE=1 SV=1	IMPA2	0	9.376	8	2	2	2	288	31.3	6.61	4.98	2	0	1.51308e+07	1
High	Master Protein	P15291	Beta-1,4-galactosyltransferase 1 OS=Homo sapiens OX=9606 GN=B4GALT1 PE=1 SV=5	B4GALT1	0.002	2.481	3	2	2	2	398	43.9	8.65	0	2	0	3.57747e+06	1
High	Master Protein	O43674	NADH dehydrogenase [ubiquinone] 1 beta subcomplex subunit 5, mitochondrial OS=Homo sapiens OX=9606 GN=NDUFB5 PE=1 SV=1	NDUFB5	0.002	2.616	8	2	2	2	189	21.7	9.63	1.96	2	0	6.91789e+06	1
High	Master Protein	Q93050	V-type proton ATPase 116 kDa subunit a 1 OS=Homo sapiens OX=9606 GN=ATP6V0A1 PE=1 SV=3	ATP6V0A1	0	7.692	2	2	2	2	837	96.4	6.43	3.9	2	0	2.05985e+06	1
High	Master Protein	O15541	E3 ubiquitin-protein ligase RNF113A OS=Homo sapiens OX=9606 GN=RNF113A PE=1 SV=1	RNF113A	0	8.515	6	2	2	2	343	38.8	5.69	5.06	2	0	2.96036e+06	1
High	Master Protein	Q86XA9	HEAT repeat-containing protein 5A OS=Homo sapiens OX=9606 GN=HEATR5A PE=1 SV=2	HEATR5A	0	6.541	1	2	2	2	2040	221.9	6.58	2.72	2	0	503970	1
High	Master Protein	Q4VC31	Protein MIX23 OS=Homo sapiens OX=9606 GN=MIX23 PE=1 SV=1	MIX23	0	9.299	19	2	2	2	144	16.6	7.81	5.4	2	0	5.90832e+06	1
High	Master Protein	Q96E11	Ribosome-recycling factor, mitochondrial OS=Homo sapiens OX=9606 GN=MRRF PE=1 SV=1	MRRF	0	9.227	8	2	2	2	262	29.3	9.79	6.06	2	0	1.31874e+07	1
High	Master Protein	Q68D91	Acyl-coenzyme A thioesterase MBLAC2 OS=Homo sapiens OX=9606 GN=MBLAC2 PE=1 SV=3	MBLAC2	0	5.225	6	2	2	2	279	31.4	6.92	2.04	2	0	1954435	1
High	Master Protein	Q9H9T3	Elongator complex protein 3 OS=Homo sapiens OX=9606 GN=ELP3 PE=1 SV=2	ELP3	0	9.781	4	2	2	2	547	62.2	8.88	3.44	2	0	2.97477e+06	1
High	Master Protein	Q9BTY7	Protein HGH1 homolog OS=Homo sapiens OX=9606 GN=HGH1 PE=1 SV=1	HGH1	0	3.967	6	2	2	2	390	42.1	4.81	2.02	2	0	1.53302e+06	1
High	Master Protein	P10253	Lysosomal alpha-glucosidase OS=Homo sapiens OX=9606 GN=GAA PE=1 SV=4	GAA	0	5.794	2	2	2	2	952	105.3	6	4.19	2	0	4.60169e+06	1
High	Master Protein	O75367	Core histone macro-H2A.1 OS=Homo sapiens OX=9606 GN=MACROH2A1 PE=1 SV=5	MACROH2A1	0	8.259	8	2	2	2	369	39.2	9.83	6.69	2	0	2664587	1
High	Master Protein	Q8TF64	PDZ domain-containing protein GIPC3 OS=Homo sapiens OX=9606 GN=GIPC3 PE=1 SV=1	GIPC3	0	10.381	11	2	2	2	312	34	5.63	5.62	2	0	9.11204e+06	1
High	Master Protein	P50238	Cysteine-rich protein 1 OS=Homo sapiens OX=9606 GN=CRIP1 PE=1 SV=3	CRIP1	0	7.556	47	2	2	2	77	8.5	8.75	5.48	2	0	29425184	1
High	Master Protein	Q9BVI4	Nucleolar complex protein 4 homolog OS=Homo sapiens OX=9606 GN=NOC4L PE=1 SV=1	NOC4L	0	4.371	4	2	2	2	516	58.4	7.49	0	2	0	3.46343e+06	1
High	Master Protein	Q9H3G5	Probable serine carboxypeptidase CPVL OS=Homo sapiens OX=9606 GN=CPVL PE=1 SV=2	CPVL	0	5.766	4	2	2	2	476	54.1	5.62	4.86	2	0	3.23228e+06	1
High	Master Protein	Q03135	Caveolin-1 OS=Homo sapiens OX=9606 GN=CAV1 PE=1 SV=4	CAV1	0	7.373	12	2	2	2	178	20.5	6.02	2.73	2	0	7162053	1
High	Master Protein	Q9NUD5	Zinc finger CCHC domain-containing protein 3 OS=Homo sapiens OX=9606 GN=ZCCHC3 PE=1 SV=2	ZCCHC3	0	5.69	4	2	2	2	403	43.5	8.53	4.15	2	0	4.61117e+06	1
High	Master Protein	Q96HP4	Oxidoreductase NAD-binding domain-containing protein 1 OS=Homo sapiens OX=9606 GN=OXNAD1 PE=1 SV=1	OXNAD1	0.002	2.669	7	2	2	2	312	34.8	8.37	1.87	2	0	5.46625e+06	1
High	Master Protein	P13984	General transcription factor IIF subunit 2 OS=Homo sapiens OX=9606 GN=GTF2F2 PE=1 SV=2	GTF2F2	0	6.001	8	2	2	2	249	28.4	9.23	5.07	2	0	4.49534e+06	1
High	None	Q02880	DNA topoisomerase 2-beta OS=Homo sapiens OX=9606 GN=TOP2B PE=1 SV=3	TOP2B	0	8.631	1	2	2	2	1626	183.2	8	3.58	2	0	3.63578e+06	1
High	Master Protein	Q8WVC0	RNA polymerase-associated protein LEO1 OS=Homo sapiens OX=9606 GN=LEO1 PE=1 SV=1	LEO1	0	5.557	4	2	2	2	666	75.4	4.51	0	2	0	3.27303e+06	1
High	Master Protein	Q75LS8	Putative FK506-binding protein 9-like protein OS=Homo sapiens OX=9606 GN=FKBP9P1 PE=5 SV=1	FKBP9P1	0	4.724	13	2	2	2	142	15.6	4.37	1.73	2	0	4.10179e+06	1
High	Master Protein	P31749	RAC-alpha serine/threonine-protein kinase OS=Homo sapiens OX=9606 GN=AKT1 PE=1 SV=2	AKT1	0.02	1.386	2	2	2	2	480	55.7	6.07	0	1	0	710001	1
